# Supplementary material for: Bis(azido-κN)bis­[6-(pyridin-2-yl)-1,3,5-triazine-2,4-diamine-κ2 N 1,N 6]manganese(II)
Source: Acta Crystallogr Sect E Struct Rep Online. 2012 Mar 17;68(Pt 4):m427. doi: 10.1107/S160053681201046X (PMC3343829; doi:10.1107/S160053681201046X)
Supplement: Supplementary file 1 [file e-68-0m427-sup1.cif]

##############################################################################
#                                                                            #
# This CIF contains the data in a paper accepted for publication in          #
# Acta Crystallographica Section E. It conforms to the requirements of       #
# Notes for Authors for Acta Crystallographica Section E, and has been       #
# peer reviewed under the auspices of the IUCr Commission on Journals.       #
#                                                                            #
# Full details of the Crystallographic Information File format               #
# are given in the paper "The Crystallographic Information File (CIF):       #
# a New Standard Archive File for Crystallography" by S. R. Hall, F. H.      #
# Allen and I. D. Brown [Acta Cryst. (1991), A47, 655-685].                  #
#                                                                            #
# The current version of the core CIF dictionary is obtainable from          #
# ftp://ftp.iucr.org/pub/cif_core.dic.                                       #
#                                                                            #
# Software is freely available for graphical display of the structure(s)     #
# in this CIF. For information consult the CIF software page                 #
# http://www.iucr.org/resources/cif/software.                                #
#                                                                            #
# This file may be used for bona fide research purposes within the           #
# scientific community so long as proper attribution is given to the journal # 
# article from which it was obtained.                                        #
#                                                                            #
##############################################################################
data_I
_audit_creation_method     SHELXL-97
_chemical_name_systematic
;
Bis(azido-\k<i>N</i>)bis[6-(pyridin-2-yl)-1,3,5-triazine-2,4-diamine-
\k^2^<i>N</i>^1^,<i>N</i>^6^]manganese(II)
;
_chemical_name_common     ?
_chemical_formula_moiety     'C16 H16 Mn N18 '
_chemical_formula_sum     'C16 H16 Mn N18'
_chemical_formula_iupac     '[Mn (N3)2 (C8 H8 N6)2]'
_chemical_formula_weight     515.41
_chemical_melting_point     ?
_symmetry_cell_setting     monoclinic
_symmetry_space_group_name_H-M     'C 2/c'
_symmetry_space_group_name_Hall     '-C 2yc  '
loop_
    _symmetry_equiv_pos_as_xyz
    'x, y, z'
    '-x, y, -z+1/2'
    'x+1/2, y+1/2, z'
    '-x+1/2, y+1/2, -z+1/2'
    '-x, -y, -z'
    'x, -y, z-1/2'
    '-x+1/2, -y+1/2, -z'
    'x+1/2, -y+1/2, z-1/2'
_cell_length_a     18.330(3)
_cell_length_b     14.412(3)
_cell_length_c     9.1915(17)
_cell_angle_alpha     90.00
_cell_angle_beta     115.044(2)
_cell_angle_gamma     90.00
_cell_volume     2199.8(7)
_cell_formula_units_Z     4
_cell_measurement_reflns_used     1457
_cell_measurement_theta_min     2.4654
_cell_measurement_theta_max     21.5568
_cell_measurement_temperature     293(2)
_exptl_crystal_description     block
_exptl_crystal_colour     pink
_exptl_crystal_size_max     0.17
_exptl_crystal_size_mid     0.11
_exptl_crystal_size_min     0.10
_exptl_crystal_density_diffrn     1.556
_exptl_crystal_density_meas     ?
_exptl_crystal_density_method     'not measured'
_exptl_crystal_F_000     1052
_exptl_absorpt_coefficient_mu     0.649
_exptl_absorpt_correction_type     multi-scan
_exptl_absorpt_process_details     '(SADABS; Sheldrick, 2004)'
_exptl_absorpt_correction_T_min     0.9235
_exptl_absorpt_correction_T_max     0.9465
_exptl_special_details
;
;
_diffrn_ambient_temperature     293(2)
_diffrn_radiation_type     MoK\a
_diffrn_radiation_wavelength     0.71073
_diffrn_radiation_source     'fine-focus sealed tube'
_diffrn_radiation_monochromator     graphite
_diffrn_measurement_device_type     'Bruker APEXII 1K CCD area-detector'
_diffrn_measurement_method     'phi and omega scans'
_diffrn_detector_area_resol_mean     ?
_diffrn_reflns_number     7095
_diffrn_reflns_av_R_equivalents     0.0564
_diffrn_reflns_av_sigmaI/netI     0.0785
_diffrn_reflns_theta_min     1.87
_diffrn_reflns_theta_max     28.40
_diffrn_reflns_theta_full     27.50
_diffrn_measured_fraction_theta_max     0.936
_diffrn_measured_fraction_theta_full     0.991
_diffrn_reflns_limit_h_min     -21
_diffrn_reflns_limit_h_max     24
_diffrn_reflns_limit_k_min     -19
_diffrn_reflns_limit_k_max     17
_diffrn_reflns_limit_l_min     -11
_diffrn_reflns_limit_l_max     11
_diffrn_standards_number     ?
_diffrn_standards_interval_count     ?
_diffrn_standards_interval_time     ?
_diffrn_standards_decay_%     ?
_refine_special_details
;
Refinement of <i>F</i>^2^ against ALL reflections. The weighted <i>R</i>-factor
<i>wR</i> and goodness of fit <i>S</i> are based on <i>F</i>^2^, conventional
<i>R</i>-factors <i>R</i> are based on <i>F</i>, with <i>F</i> set to zero for
negative <i>F</i>^2^. The threshold expression of <i>F</i>^2^ >
\s(<i>F</i>^2^) is used only for calculating <i>R</i>-factors(gt) <i>etc</i>.
and is not relevant to the choice of reflections for refinement.
<i>R</i>-factors based on <i>F</i>^2^ are statistically about twice as large
as those based on <i>F</i>, and <i>R</i>- factors based on ALL data will be
even larger.
;
_reflns_number_total     2600
_reflns_number_gt     1562
_reflns_threshold_expression     I>2sigma(I)
_refine_ls_structure_factor_coef     Fsqd
_refine_ls_matrix_type     full
_refine_ls_R_factor_all     0.0955
_refine_ls_R_factor_gt     0.0464
_refine_ls_wR_factor_gt     0.0880
_refine_ls_wR_factor_ref     0.1056
_refine_ls_goodness_of_fit_ref     1.005
_refine_ls_restrained_S_all     1.005
_refine_ls_number_reflns     2600
_refine_ls_number_parameters     159
_refine_ls_number_restraints     0
_refine_ls_hydrogen_treatment     constr
_refine_ls_weighting_scheme     calc
_refine_ls_weighting_details
         'calc w=1/[\s^2^(Fo^2^)+(0.0378P)^2^+0.0000P] where P=(Fo^2^+2Fc^2^)/3'
_atom_sites_solution_hydrogens     geom
_atom_sites_solution_primary     direct
_atom_sites_solution_secondary     difmap
_refine_ls_shift/su_max     0.000
_refine_ls_shift/su_mean     0.000
_refine_diff_density_max     0.327
_refine_diff_density_min     -0.381
_refine_ls_extinction_method     none
_refine_ls_extinction_coef     ?
loop_
    _atom_type_symbol
    _atom_type_description
    _atom_type_scat_dispersion_real
    _atom_type_scat_dispersion_imag
    _atom_type_scat_source
    'C' 'C' 0.0033 0.0016
                         'International Tables Vol C Tables 4.2.6.8 and 6.1.1.4'
    'H' 'H' 0.0000 0.0000
                         'International Tables Vol C Tables 4.2.6.8 and 6.1.1.4'
    'N' 'N' 0.0061 0.0033
                         'International Tables Vol C Tables 4.2.6.8 and 6.1.1.4'
    'Mn' 'Mn' 0.3368 0.7283
                         'International Tables Vol C Tables 4.2.6.8 and 6.1.1.4'
_computing_data_collection     'APEX2 (Bruker, 2004)'
_computing_cell_refinement     'SAINT (Bruker, 2004)'
_computing_data_reduction     'SAINT (Bruker, 2004)'
_computing_structure_solution     'SHELXS97 (Sheldrick, 2008)'
_computing_structure_refinement     'SHELXL97 (Sheldrick, 2008)'
_computing_molecular_graphics     'SHELXTL (Sheldrick, 2008)'
_computing_publication_material     'SHELXTL (Sheldrick, 2008)'
loop_
    _atom_site_type_symbol
    _atom_site_label
    _atom_site_fract_x
    _atom_site_fract_y
    _atom_site_fract_z
    _atom_site_U_iso_or_equiv
    _atom_site_adp_type
    _atom_site_calc_flag
    _atom_site_refinement_flags
    _atom_site_occupancy
    _atom_site_symmetry_multiplicity
    _atom_site_disorder_assembly
    _atom_site_disorder_group
    Mn Mn1 0.5000 0.26907(4) 0.2500 0.0319(2) Uani d S 1 2 . .
    N N1 0.41792(13) 0.16367(15) 0.2907(3) 0.0378(6) Uani d . 1 1 . .
    N N2 0.27367(13) 0.16204(14) -0.1202(2) 0.0341(6) Uani d . 1 1 . .
    N N3 0.32528(13) 0.25285(15) -0.2755(2) 0.0352(6) Uani d . 1 1 . .
    N N4 0.39898(13) 0.23967(15) 0.0092(2) 0.0319(5) Uani d . 1 1 . .
    N N5 0.44191(14) 0.33368(17) -0.1419(3) 0.0506(7) Uani d . 1 1 . .
    H H5A 0.4366 0.3567 -0.2322 0.061 Uiso calc R 1 1 . .
    H H5B 0.4825 0.3490 -0.0548 0.061 Uiso calc R 1 1 . .
    N N6 0.20573(14) 0.17337(17) -0.3926(3) 0.0517(8) Uani d . 1 1 . .
    H H6A 0.2000 0.1938 -0.4847 0.062 Uiso calc R 1 1 . .
    H H6B 0.1697 0.1376 -0.3858 0.062 Uiso calc R 1 1 . .
    N N7 0.56500(14) 0.37854(17) 0.1881(3) 0.0400(6) Uani d . 1 1 . .
    N N8 0.58818(14) 0.44325(19) 0.2785(3) 0.0420(6) Uani d . 1 1 . .
    N N9 0.61109(17) 0.50489(19) 0.3684(3) 0.0631(9) Uani d . 1 1 . .
    C C1 0.4266(2) 0.1298(2) 0.4336(4) 0.0555(9) Uani d . 1 1 . .
    H H1A 0.4746 0.1416 0.5230 0.067 Uiso calc R 1 1 . .
    C C2 0.3687(2) 0.0789(2) 0.4542(4) 0.0595(10) Uani d . 1 1 . .
    H H2A 0.3773 0.0572 0.5555 0.071 Uiso calc R 1 1 . .
    C C3 0.29800(19) 0.0605(2) 0.3237(4) 0.0478(8) Uani d . 1 1 . .
    H H3A 0.2576 0.0263 0.3350 0.057 Uiso calc R 1 1 . .
    C C4 0.28749(17) 0.09327(18) 0.1750(3) 0.0385(7) Uani d . 1 1 . .
    H H4A 0.2403 0.0807 0.0843 0.046 Uiso calc R 1 1 . .
    C C5 0.34803(16) 0.14502(18) 0.1631(3) 0.0306(6) Uani d . 1 1 . .
    C C6 0.33940(16) 0.18485(17) 0.0066(3) 0.0291(6) Uani d . 1 1 . .
    C C7 0.26999(16) 0.19689(19) -0.2612(3) 0.0341(7) Uani d . 1 1 . .
    C C8 0.38731(16) 0.27449(19) -0.1370(3) 0.0329(6) Uani d . 1 1 . .
loop_
    _atom_site_aniso_label
    _atom_site_aniso_U_11
    _atom_site_aniso_U_22
    _atom_site_aniso_U_33
    _atom_site_aniso_U_12
    _atom_site_aniso_U_13
    _atom_site_aniso_U_23
    Mn1 0.0284(3) 0.0374(4) 0.0248(3) 0.000 0.0064(2) 0.000
    N1 0.0369(14) 0.0401(15) 0.0285(13) -0.0048(11) 0.0062(11) 0.0062(10)
    N2 0.0321(13) 0.0406(14) 0.0254(12) -0.0039(11) 0.0081(10) 0.0001(10)
    N3 0.0322(13) 0.0442(15) 0.0243(12) -0.0066(11) 0.0073(10) -0.0001(10)
    N4 0.0304(13) 0.0382(14) 0.0243(11) -0.0043(11) 0.0087(10) 0.0007(10)
    N5 0.0422(16) 0.076(2) 0.0260(13) -0.0219(14) 0.0071(11) 0.0089(12)
    N6 0.0431(16) 0.076(2) 0.0263(13) -0.0227(14) 0.0057(12) 0.0010(12)
    N7 0.0357(15) 0.0461(16) 0.0370(14) -0.0042(12) 0.0142(12) -0.0013(12)
    N8 0.0308(14) 0.0508(17) 0.0409(15) -0.0008(13) 0.0119(12) 0.0098(13)
    N9 0.069(2) 0.0530(19) 0.0545(18) -0.0183(15) 0.0141(16) -0.0114(14)
    C1 0.053(2) 0.063(2) 0.0345(18) -0.0142(17) 0.0040(15) 0.0131(15)
    C2 0.070(2) 0.064(2) 0.0374(18) -0.0201(19) 0.0166(17) 0.0160(16)
    C3 0.054(2) 0.0431(19) 0.052(2) -0.0071(16) 0.0276(17) 0.0071(15)
    C4 0.0367(18) 0.0364(17) 0.0383(16) -0.0056(13) 0.0118(14) -0.0016(13)
    C5 0.0336(16) 0.0296(15) 0.0284(14) -0.0004(12) 0.0127(12) 0.0009(12)
    C6 0.0303(15) 0.0286(15) 0.0273(14) 0.0015(12) 0.0111(12) -0.0009(11)
    C7 0.0287(16) 0.0393(17) 0.0286(15) 0.0007(13) 0.0067(12) -0.0020(12)
    C8 0.0298(15) 0.0406(17) 0.0264(14) -0.0005(13) 0.0100(12) 0.0007(12)
_geom_special_details
;
All e.s.d.'s (except the e.s.d. in the dihedral angle between two l.s. planes)
are estimated using the full covariance matrix. The cell e.s.d.'s are taken
into account individually in the estimation of e.s.d.'s in distances, angles
and torsion angles; correlations between e.s.d.'s in cell parameters are only
used when they are defined by crystal symmetry. An approximate (isotropic)
treatment of cell e.s.d.'s is used for estimating e.s.d.'s involving l.s.
planes.
;
loop_
    _geom_bond_atom_site_label_1
    _geom_bond_atom_site_label_2
    _geom_bond_site_symmetry_2
    _geom_bond_distance
    _geom_bond_publ_flag
    Mn1 N7 2_655 2.192(2) ?
    Mn1 N7 . 2.192(2) ?
    Mn1 N4 . 2.244(2) ?
    Mn1 N4 2_655 2.244(2) ?
    Mn1 N1 . 2.277(2) ?
    Mn1 N1 2_655 2.277(2) ?
    N1 C1 . 1.346(3) ?
    N1 C5 . 1.348(3) ?
    N2 C6 . 1.315(3) ?
    N2 C7 . 1.365(3) ?
    N3 C8 . 1.336(3) ?
    N3 C7 . 1.345(3) ?
    N4 C6 . 1.340(3) ?
    N4 C8 . 1.364(3) ?
    N5 C8 . 1.330(3) ?
    N5 H5A . 0.8600 ?
    N5 H5B . 0.8600 ?
    N6 C7 . 1.325(3) ?
    N6 H6A . 0.8600 ?
    N6 H6B . 0.8600 ?
    N7 N8 . 1.201(3) ?
    N8 N9 . 1.164(3) ?
    C1 C2 . 1.368(4) ?
    C1 H1A . 0.9300 ?
    C2 C3 . 1.369(4) ?
    C2 H2A . 0.9300 ?
    C3 C4 . 1.380(4) ?
    C3 H3A . 0.9300 ?
    C4 C5 . 1.379(4) ?
    C4 H4A . 0.9300 ?
    C5 C6 . 1.493(3) ?
loop_
    _geom_angle_atom_site_label_1
    _geom_angle_atom_site_label_2
    _geom_angle_atom_site_label_3
    _geom_angle_site_symmetry_1
    _geom_angle_site_symmetry_3
    _geom_angle
    _geom_angle_publ_flag
    N7 Mn1 N7 2_655 . 87.95(13) ?
    N7 Mn1 N4 2_655 . 94.56(8) ?
    N7 Mn1 N4 . . 101.08(8) ?
    N7 Mn1 N4 2_655 2_655 101.08(8) ?
    N7 Mn1 N4 . 2_655 94.56(8) ?
    N4 Mn1 N4 . 2_655 158.23(11) ?
    N7 Mn1 N1 2_655 . 88.17(9) ?
    N7 Mn1 N1 . . 172.72(8) ?
    N4 Mn1 N1 . . 73.10(8) ?
    N4 Mn1 N1 2_655 . 92.23(8) ?
    N7 Mn1 N1 2_655 2_655 172.72(8) ?
    N7 Mn1 N1 . 2_655 88.17(9) ?
    N4 Mn1 N1 . 2_655 92.23(8) ?
    N4 Mn1 N1 2_655 2_655 73.10(8) ?
    N1 Mn1 N1 . 2_655 96.33(12) ?
    C1 N1 C5 . . 117.0(2) ?
    C1 N1 Mn1 . . 126.03(19) ?
    C5 N1 Mn1 . . 116.15(17) ?
    C6 N2 C7 . . 114.1(2) ?
    C8 N3 C7 . . 114.8(2) ?
    C6 N4 C8 . . 114.4(2) ?
    C6 N4 Mn1 . . 117.05(16) ?
    C8 N4 Mn1 . . 128.46(18) ?
    C8 N5 H5A . . 120.0 ?
    C8 N5 H5B . . 120.0 ?
    H5A N5 H5B . . 120.0 ?
    C7 N6 H6A . . 120.0 ?
    C7 N6 H6B . . 120.0 ?
    H6A N6 H6B . . 120.0 ?
    N8 N7 Mn1 . . 116.8(2) ?
    N9 N8 N7 . . 178.8(3) ?
    N1 C1 C2 . . 123.4(3) ?
    N1 C1 H1A . . 118.3 ?
    C2 C1 H1A . . 118.3 ?
    C1 C2 C3 . . 119.0(3) ?
    C1 C2 H2A . . 120.5 ?
    C3 C2 H2A . . 120.5 ?
    C2 C3 C4 . . 119.0(3) ?
    C2 C3 H3A . . 120.5 ?
    C4 C3 H3A . . 120.5 ?
    C5 C4 C3 . . 119.0(3) ?
    C5 C4 H4A . . 120.5 ?
    C3 C4 H4A . . 120.5 ?
    N1 C5 C4 . . 122.6(2) ?
    N1 C5 C6 . . 115.8(2) ?
    C4 C5 C6 . . 121.6(2) ?
    N2 C6 N4 . . 126.7(2) ?
    N2 C6 C5 . . 116.2(2) ?
    N4 C6 C5 . . 117.1(2) ?
    N6 C7 N3 . . 118.7(3) ?
    N6 C7 N2 . . 116.0(3) ?
    N3 C7 N2 . . 125.3(2) ?
    N5 C8 N3 . . 117.8(2) ?
    N5 C8 N4 . . 117.6(2) ?
    N3 C8 N4 . . 124.6(3) ?
loop_
    _geom_torsion_atom_site_label_1
    _geom_torsion_atom_site_label_2
    _geom_torsion_atom_site_label_3
    _geom_torsion_atom_site_label_4
    _geom_torsion_site_symmetry_1
    _geom_torsion_site_symmetry_2
    _geom_torsion_site_symmetry_3
    _geom_torsion_site_symmetry_4
    _geom_torsion
    _geom_torsion_publ_flag
    N7 Mn1 N1 C1 2_655 . . . -81.4(3) ?
    N4 Mn1 N1 C1 . . . . -176.8(3) ?
    N4 Mn1 N1 C1 2_655 . . . 19.6(3) ?
    N1 Mn1 N1 C1 2_655 . . . 92.8(3) ?
    N7 Mn1 N1 C5 2_655 . . . 87.6(2) ?
    N4 Mn1 N1 C5 . . . . -7.71(19) ?
    N4 Mn1 N1 C5 2_655 . . . -171.4(2) ?
    N1 Mn1 N1 C5 2_655 . . . -98.1(2) ?
    N7 Mn1 N4 C6 2_655 . . . -81.2(2) ?
    N7 Mn1 N4 C6 . . . . -170.01(19) ?
    N4 Mn1 N4 C6 2_655 . . . 54.83(18) ?
    N1 Mn1 N4 C6 . . . . 5.48(18) ?
    N1 Mn1 N4 C6 2_655 . . . 101.42(19) ?
    N7 Mn1 N4 C8 2_655 . . . 94.8(2) ?
    N7 Mn1 N4 C8 . . . . 6.0(2) ?
    N4 Mn1 N4 C8 2_655 . . . -129.1(2) ?
    N1 Mn1 N4 C8 . . . . -178.5(2) ?
    N1 Mn1 N4 C8 2_655 . . . -82.5(2) ?
    N7 Mn1 N7 N8 2_655 . . . 43.16(18) ?
    N4 Mn1 N7 N8 . . . . 137.4(2) ?
    N4 Mn1 N7 N8 2_655 . . . -57.8(2) ?
    N1 Mn1 N7 N8 2_655 . . . -130.7(2) ?
    C5 N1 C1 C2 . . . . -0.3(5) ?
    Mn1 N1 C1 C2 . . . . 168.6(3) ?
    N1 C1 C2 C3 . . . . 0.3(6) ?
    C1 C2 C3 C4 . . . . 0.4(5) ?
    C2 C3 C4 C5 . . . . -1.1(5) ?
    C1 N1 C5 C4 . . . . -0.4(4) ?
    Mn1 N1 C5 C4 . . . . -170.5(2) ?
    C1 N1 C5 C6 . . . . 178.9(3) ?
    Mn1 N1 C5 C6 . . . . 8.9(3) ?
    C3 C4 C5 N1 . . . . 1.2(4) ?
    C3 C4 C5 C6 . . . . -178.2(3) ?
    C7 N2 C6 N4 . . . . 2.4(4) ?
    C7 N2 C6 C5 . . . . -177.4(2) ?
    C8 N4 C6 N2 . . . . 0.7(4) ?
    Mn1 N4 C6 N2 . . . . 177.3(2) ?
    C8 N4 C6 C5 . . . . -179.5(2) ?
    Mn1 N4 C6 C5 . . . . -2.9(3) ?
    N1 C5 C6 N2 . . . . 175.8(2) ?
    C4 C5 C6 N2 . . . . -4.9(4) ?
    N1 C5 C6 N4 . . . . -4.1(4) ?
    C4 C5 C6 N4 . . . . 175.3(2) ?
    C8 N3 C7 N6 . . . . 178.8(3) ?
    C8 N3 C7 N2 . . . . -0.5(4) ?
    C6 N2 C7 N6 . . . . 178.2(2) ?
    C6 N2 C7 N3 . . . . -2.6(4) ?
    C7 N3 C8 N5 . . . . -176.4(3) ?
    C7 N3 C8 N4 . . . . 4.1(4) ?
    C6 N4 C8 N5 . . . . 176.3(2) ?
    Mn1 N4 C8 N5 . . . . 0.1(4) ?
    C6 N4 C8 N3 . . . . -4.2(4) ?
    Mn1 N4 C8 N3 . . . . 179.68(19) ?
loop_
    _geom_hbond_atom_site_label_D
    _geom_hbond_atom_site_label_H
    _geom_hbond_atom_site_label_A
    _geom_hbond_site_symmetry_A
    _geom_hbond_distance_DH
    _geom_hbond_distance_HA
    _geom_hbond_distance_DA
    _geom_hbond_angle_DHA
    N5 H5B N7 . 0.86 2.14 2.986(3) 166.4
    N5 H5A N9 5_665 0.86 2.32 2.996(4) 135.6
    N6 H6A N3 7_554 0.86 2.19 3.048(3) 175.2
    N6 H6B N7 8_455 0.86 2.30 3.063(3) 147.5
data_global
_journal_date_recd_electronic     2012-03-02
_journal_date_accepted     2012-03-09
_journal_name_full     'Acta Crystallographica, Section E'
_journal_year     2012
_journal_volume     68
_journal_issue      4
_journal_page_first     m427
_journal_page_last     m427
_journal_paper_category     QM
_journal_paper_doi     10.1107/S160053681201046X
_journal_coeditor_code     PV2519
_publ_contact_author_name     'Kun-miao, Wang'
_publ_contact_author_address
;
Key Laboratory of Tobacco Chemistry of Yunnan,
Yunnan Academy of Tobacco Science,
Kunming 650106, People's Republic of China
;
_publ_contact_author_email     'wangkunmiao@163.com'
_publ_contact_author_fax     '+86-871-8312736'
_publ_contact_author_phone     '+86-871-8312736'
_publ_section_title
;\
Bis(azido-\k<i>N</i>)bis[6-(pyridin-2-yl)-1,3,5-triazine-2,4-diamine-\
\k^2^<i>N</i>^1^,<i>N</i>^6^]manganese(II)
;
loop_
    _publ_author_name
    _publ_author_footnote
    _publ_author_address
    'Kun-Miao Wang' .
;
Key Laboratory of Tobacco Chemistry of Yunnan,
Yunnan Academy of Tobacco Science,
Kunming 650106, People's Republic of China
;
    'Zhi-Hua Liu' .
;
Key Laboratory of Tobacco Chemistry of Yunnan,
Yunnan Academy of Tobacco Science,
Kunming 650106, People's Republic of China
;
    'Qi Zheng' .
;
College of Chemical Engineering
Kunming University of Science and Technology
Kunming 650224, People's Republic of China
;
    'Chun-Bo Liu' .
;
Key Laboratory of Tobacco Chemistry of Yunnan,
Yunnan Academy of Tobacco Science,
Kunming 650106, People's Republic of China
;
    'Ming-Ming Miao' .
;
Key Laboratory of Tobacco Chemistry of Yunnan,
Yunnan Academy of Tobacco Science,
Kunming 650106, People's Republic of China
;
