# Supplementary material for: Bis(azido-κN)bis­[6-(pyridin-2-yl)-1,3,5-triazine-2,4-diamine-κ2 N 1,N 6]manganese(II)
Source: Acta Crystallogr Sect E Struct Rep Online. 2012 Mar 17;68(Pt 4):m427. doi: 10.1107/S160053681201046X (PMC3343829; doi:10.1107/S160053681201046X)
Supplement: Supplementary file 2 [file e-68-0m427-Isup2.hkl]

# 
# h,k,l, Fc-squared, Fo-squared, sigma(Fo-squared) and status flag 
# 
data_I
_shelx_title '    081 in C2/c' 
_shelx_refln_list_code          4 
_shelx_F_calc_maximum      303.94 
_exptl_crystal_F_000      1052.00 
_reflns_d_resolution_high  0.7471 
 
loop_ 
 _symmetry_equiv_pos_as_xyz 
 'x, y, z' 
 '-x, y, -z+1/2' 
 'x+1/2, y+1/2, z' 
 '-x+1/2, y+1/2, -z+1/2' 
 '-x, -y, -z' 
 'x, -y, z-1/2' 
 '-x+1/2, -y+1/2, -z' 
 'x+1/2, -y+1/2, z-1/2' 
 
_cell_length_a    18.3298 
_cell_length_b    14.4119 
_cell_length_c     9.1915 
_cell_angle_alpha  90.000 
_cell_angle_beta  115.044 
_cell_angle_gamma  90.000 
 
_shelx_F_squared_multiplier     1.000 
 
loop_ 
 _refln_index_h 
 _refln_index_k 
 _refln_index_l 
 _refln_F_squared_calc 
 _refln_F_squared_meas 
 _refln_F_squared_sigma 
 _refln_observed_status 
   2   0   0       65.12       48.90      8.08 o 
   4   0   0     2078.89     2257.61    120.93 o 
   6   0   0     5363.29     5954.37    216.14 o 
   8   0   0        7.41       10.50     14.97 o 
  10   0   0     8167.59     7943.18    182.60 o 
  12   0   0     3085.01     2836.74    109.61 o 
  14   0   0     3768.28     3826.41    152.62 o 
  16   0   0       34.78       -7.26     59.89 o 
  18   0   0     1949.38     2268.56    232.30 o 
  20   0   0      177.25      163.69    110.04 o 
   1   1   0     1249.44     1414.84     37.61 o 
   3   1   0    12774.47    12300.11    197.71 o 
   5   1   0     7970.65     8420.63    125.08 o 
   7   1   0       56.07       58.48     14.27 o 
   9   1   0       79.67       93.13     17.35 o 
  11   1   0     1270.50     1312.99     48.36 o 
  13   1   0      307.78      373.63     38.44 o 
  15   1   0       23.15       19.63     31.29 o 
  17   1   0      182.52      141.42     60.43 o 
  19   1   0       15.08      -11.90     50.98 o 
  21   1   0       22.56       28.54     58.13 o 
   0   2   0    61370.14    56679.10    743.77 o 
   2   2   0     1840.53     1731.92     33.94 o 
   4   2   0     6244.27     6130.16     88.58 o 
   6   2   0     7044.09     6956.29    120.80 o 
   8   2   0     1123.32     1042.16     56.70 o 
  10   2   0     1463.62     1394.88     51.33 o 
  12   2   0     3896.53     3917.19    126.35 o 
  14   2   0      269.67      294.06     46.04 o 
  16   2   0      286.42      347.39     59.21 o 
  18   2   0     1930.62     1764.18    192.67 o 
  20   2   0      158.42      122.22     68.83 o 
   1   3   0     1110.22     1309.85     33.44 o 
   3   3   0    12168.12    12057.96    143.50 o 
   5   3   0     7612.61     7563.53    139.48 o 
   7   3   0       68.55       49.21     23.04 o 
   9   3   0      318.53      316.02     23.96 o 
  11   3   0       99.64      122.25     34.70 o 
  13   3   0     2085.17     2139.71    133.99 o 
  15   3   0     2961.76     2596.63    111.50 o 
  17   3   0      350.28      344.76     77.81 o 
  19   3   0      276.28      207.15    129.42 o 
  21   3   0        4.58      -19.19     61.09 o 
   0   4   0       16.03        3.06     15.85 o 
   2   4   0     2270.58     2438.04     64.70 o 
   4   4   0      223.91      294.73     22.03 o 
   6   4   0     7843.14     7876.15    135.52 o 
   8   4   0    13004.22    12548.21    215.96 o 
  10   4   0     9367.60     8910.51    182.20 o 
  12   4   0     1177.30     1203.95    113.54 o 
  14   4   0     1839.34     1571.54    299.95 o 
  16   4   0      529.62      430.78     80.19 o 
  18   4   0      688.94      653.17    220.13 o 
  20   4   0      329.01      343.80    198.22 o 
   1   5   0     5477.75     5144.56    101.06 o 
   3   5   0        6.29       10.69     14.87 o 
   5   5   0     1418.59     1587.27     48.51 o 
   7   5   0     1677.14     1700.99     55.78 o 
   9   5   0     3217.54     3157.06     98.91 o 
  11   5   0      306.76      342.46     50.31 o 
  13   5   0      767.64      596.24     61.68 o 
  15   5   0     1684.89     1715.97    135.95 o 
  17   5   0       35.80       20.81     49.36 o 
  19   5   0      402.69      362.28    123.09 o 
   0   6   0       10.09        0.65     15.98 o 
   2   6   0     2028.88     2098.34     57.19 o 
   4   6   0       82.50       88.26     15.94 o 
   6   6   0     4576.54     4364.13    107.65 o 
   8   6   0     2195.69     2136.60     66.41 o 
  10   6   0     4398.68     4555.87    129.18 o 
  12   6   0      283.41      360.89     49.34 o 
  14   6   0       26.76       30.18     33.87 o 
  16   6   0      615.76      612.89     93.41 o 
  18   6   0      117.20      175.50     70.05 o 
  20   6   0      169.34       72.47     91.12 o 
   1   7   0     1360.63     1412.47     53.82 o 
   3   7   0     3361.19     3202.48     97.21 o 
   5   7   0      301.11      294.67     26.23 o 
   7   7   0     1950.83     1852.88     67.63 o 
   9   7   0      247.65      302.38     34.86 o 
  11   7   0     2054.73     2239.43    122.55 o 
  13   7   0     1466.48     1599.29    126.01 o 
  15   7   0       35.70      -35.66     62.23 o 
  17   7   0       30.32      -10.90     49.21 o 
  19   7   0       10.80      -65.13     65.13 o 
   0   8   0      654.84      555.67     55.46 o 
   2   8   0     6931.78     6659.69    134.56 o 
   4   8   0      311.56      327.05     35.45 o 
   6   8   0      504.06      474.42     36.39 o 
   8   8   0      502.89      484.67     53.08 o 
  10   8   0      254.05      257.05     62.22 o 
  12   8   0      739.84      836.58    102.79 o 
  14   8   0        1.17      -34.36     34.36 o 
  16   8   0      620.50      674.34    105.57 o 
  18   8   0      363.60      153.97     77.01 o 
   1   9   0     4086.56     4098.49    137.00 o 
   3   9   0       43.66       32.06     18.02 o 
   5   9   0      802.53      804.53     63.36 o 
   7   9   0     2182.96     2272.65    151.72 o 
   9   9   0     1419.35     1219.10    112.74 o 
  11   9   0      436.51      405.77     76.51 o 
  13   9   0      414.23      625.26     99.91 o 
  15   9   0      175.86      112.50     62.12 o 
  17   9   0      684.97      550.89    102.65 o 
  19   9   0       57.25       42.40     76.61 o 
   0  10   0     3748.22     3702.77    141.36 o 
   2  10   0      733.03      837.88     52.76 o 
   4  10   0       67.30       61.41     31.05 o 
   6  10   0       11.89       12.04     26.39 o 
   8  10   0      102.69      159.54     61.96 o 
  10  10   0      448.06      641.47     93.78 o 
  12  10   0      940.81     1047.45    144.99 o 
  14  10   0       51.94       -3.83     47.87 o 
  16  10   0        0.27      -20.28     53.32 o 
  18  10   0        1.99      -84.69     84.69 o 
   1  11   0     1452.83     1394.71     68.97 o 
   3  11   0      634.68      600.20     50.24 o 
   5  11   0     1219.56     1229.93     85.86 o 
   7  11   0      562.17      566.87    225.23 o 
   9  11   0      846.60     1035.02    175.08 o 
  11  11   0      337.87      195.36     64.21 o 
  13  11   0      966.32     1313.33    159.00 o 
  15  11   0       73.63      124.69     84.69 o 
  17  11   0      328.90      352.78    213.89 o 
   0  12   0     2270.92     2195.00    154.27 o 
   2  12   0      236.76      253.69     39.51 o 
   4  12   0       38.23       83.24     34.86 o 
   6  12   0       32.74        1.69     29.48 o 
   8  12   0       47.62       46.94     45.02 o 
  10  12   0      229.30      249.60     79.82 o 
  12  12   0       12.90       29.01     52.79 o 
  14  12   0        1.37       56.04     68.52 o 
  16  12   0       42.24       75.34     67.47 o 
   1  13   0      381.63      470.72     52.12 o 
   3  13   0      597.64      560.22     77.40 o 
   5  13   0      733.19      766.99     80.18 o 
   7  13   0     1024.50      984.24    175.35 o 
   9  13   0      489.22      575.05    101.48 o 
  11  13   0      269.31       12.07     48.36 o 
  13  13   0       87.79      110.18     60.16 o 
  15  13   0       30.60       40.16     64.35 o 
   0  14   0        0.12      -18.93     43.95 o 
   2  14   0       55.34       56.93     40.48 o 
   4  14   0       62.02       94.88     44.53 o 
   6  14   0        6.44      -39.27     39.27 o 
   8  14   0      306.01      377.49    191.38 o 
  10  14   0       11.15       -3.24     55.00 o 
  12  14   0       28.20       97.09     73.49 o 
  14  14   0       41.47       -2.66     99.20 o 
   1  15   0      209.42      175.01     80.30 o 
   3  15   0      207.48      302.57     68.33 o 
   5  15   0      895.36      822.66    115.60 o 
   7  15   0      575.91      485.25     99.39 o 
   9  15   0       46.08       73.76     59.82 o 
  11  15   0       27.81       60.06     69.34 o 
   0  16   0       62.94       54.01     85.52 o 
   2  16   0       13.19       -3.90     43.19 o 
   4  16   0      210.63      137.74     70.90 o 
   6  16   0        0.21      -27.49     57.02 o 
   8  16   0      164.04       70.48     69.25 o 
  10  16   0       19.63      -23.21     55.73 o 
   1  17   0      440.03      494.32     99.67 o 
   3  17   0       43.22       36.65     62.48 o 
   5  17   0      130.69      100.69     88.27 o 
   7  17   0       66.08       21.76     64.82 o 
   0  18   0       80.95      148.26    114.27 o 
   2  18   0      201.70      272.81    127.86 o 
   4  18   0       45.32      -33.40     91.44 o 
   6  18   0       77.26       50.25    105.27 o 
   1  19   0        4.90       42.90    102.24 o 
 -21   1   1      545.20      328.55     91.15 o 
 -19   1   1      866.43      726.63    143.85 o 
 -17   1   1     2381.99     2379.23    144.56 o 
 -15   1   1     4103.53     3794.32    153.95 o 
 -13   1   1     5823.31     5765.47    143.25 o 
 -11   1   1     5297.19     5208.14    120.22 o 
  -9   1   1     5706.55     5695.31    116.53 o 
  -7   1   1        8.56       36.90     13.79 o 
  -5   1   1      127.06      103.02     16.43 o 
  -3   1   1    17407.58    17482.49    184.79 o 
  -1   1   1    34301.63    33943.36    322.02 o 
   1   1   1     6113.18     6011.89     75.55 o 
   3   1   1     2926.32     3146.32     43.01 o 
   5   1   1     2713.60     2333.49     62.97 o 
   7   1   1     4977.54     4779.26     72.02 o 
   9   1   1      350.12      358.02     24.81 o 
  11   1   1     4187.46     4267.05    119.73 o 
  13   1   1      877.19     1034.53     84.65 o 
  15   1   1     3374.53     3598.68    177.51 o 
  17   1   1      161.16      200.12     68.71 o 
  19   1   1      315.30      299.92     85.45 o 
 -22   2   1      122.44       89.40    104.67 o 
 -20   2   1      178.32      207.97    100.49 o 
 -18   2   1      659.48      652.33     94.59 o 
 -16   2   1      187.51      262.29     62.50 o 
 -14   2   1      275.24      281.02     47.45 o 
 -12   2   1      587.62      800.08    183.30 o 
 -10   2   1        9.72       36.90     15.77 o 
  -8   2   1     1230.51     1293.52     48.44 o 
  -6   2   1     2339.40     2346.83     58.83 o 
  -4   2   1    42312.83    41324.75    405.42 o 
  -2   2   1       21.03        3.39     11.90 o 
   0   2   1     1274.88     1149.55     35.72 o 
   2   2   1      181.76      152.84     17.47 o 
   4   2   1     1551.41     1408.65     37.80 o 
   6   2   1      435.70      434.53     21.75 o 
   8   2   1      524.35      609.94     33.79 o 
  10   2   1      677.05      641.34     54.31 o 
  12   2   1       11.10       20.65     21.38 o 
  14   2   1      284.31      281.86    103.20 o 
  16   2   1        2.10      -36.21     36.21 o 
  18   2   1        7.46       40.72     52.95 o 
  20   2   1       11.68      106.60     66.55 o 
 -21   3   1      761.37      812.39    119.32 o 
 -19   3   1      363.24      349.79    108.30 o 
 -17   3   1      271.68      261.02     65.71 o 
 -15   3   1      431.80      427.62     47.65 o 
 -13   3   1      910.12      993.40     76.04 o 
 -11   3   1     2024.40     2055.13    135.53 o 
  -9   3   1     2352.49     2248.82     64.94 o 
  -7   3   1     6578.92     6139.82    103.87 o 
  -5   3   1     1211.22     1069.54     33.66 o 
  -3   3   1    92378.12    91360.55    851.20 o 
  -1   3   1      103.19       69.61     13.57 o 
   1   3   1    12687.62    12724.53    161.44 o 
   3   3   1     3575.52     3253.20     49.56 o 
   5   3   1     4660.42     4307.46    119.58 o 
   7   3   1    20473.53    20628.89    241.89 o 
   9   3   1     2406.18     2284.93     97.72 o 
  11   3   1      486.89      507.32     50.45 o 
  13   3   1      323.45      315.51     41.78 o 
  15   3   1     1232.17     1324.51    133.28 o 
  17   3   1      400.71      280.92    130.76 o 
  19   3   1      173.63      145.30     71.57 o 
 -18   4   1      739.20      593.52     88.89 o 
 -16   4   1       26.83        9.54     33.26 o 
 -14   4   1      179.27      190.42     41.26 o 
 -12   4   1      330.07      235.26     60.99 o 
 -10   4   1      521.63      564.34     47.58 o 
  -8   4   1     2819.73     2634.36     52.69 o 
  -6   4   1     4331.69     4131.94     89.38 o 
  -4   4   1    62737.13    62073.46    528.67 o 
  -2   4   1    41745.21    40720.24    463.47 o 
   0   4   1     1800.06     1846.31     46.26 o 
   2   4   1     2996.66     3019.03     51.86 o 
   4   4   1     2305.18     2190.15     44.78 o 
   6   4   1     2968.43     2890.75     66.95 o 
   8   4   1     1854.83     1911.46     75.96 o 
  10   4   1     1770.00     1633.31    112.96 o 
  12   4   1      628.00      569.88     52.74 o 
  14   4   1     1025.26     1031.80     76.14 o 
  16   4   1      116.52      117.58     58.69 o 
  18   4   1       90.34       35.21     52.06 o 
  20   4   1       11.87       -3.67     99.02 o 
 -21   5   1      556.23      625.63    157.26 o 
 -19   5   1       83.74       44.27     81.84 o 
 -17   5   1      232.22      318.87     58.50 o 
 -15   5   1      616.62      560.26     63.45 o 
 -13   5   1     1467.28     1630.63    229.41 o 
 -11   5   1     1200.23     1376.43     73.82 o 
  -9   5   1     1379.92     1410.40     55.43 o 
  -7   5   1      606.62      826.44     66.02 o 
  -5   5   1     9715.86    10006.39    170.92 o 
  -3   5   1    24226.13    24762.54    279.38 o 
  -1   5   1      245.55      169.36     20.11 o 
   1   5   1     1523.54     1316.15     41.68 o 
   3   5   1     1832.51     1746.17     41.13 o 
   5   5   1     1643.30     1488.34     49.37 o 
   7   5   1     2233.90     2387.19     94.70 o 
   9   5   1    10979.49    10842.49    213.61 o 
  11   5   1       26.17       33.82     26.50 o 
  13   5   1       95.24      133.74     35.01 o 
  15   5   1      480.95      569.64     79.18 o 
  17   5   1      108.82       61.30     54.34 o 
  19   5   1      300.96      229.27    106.00 o 
 -20   6   1       81.06      159.55    109.86 o 
 -18   6   1       37.69       66.36     58.42 o 
 -16   6   1       43.02      -17.19     65.58 o 
 -14   6   1      465.30      328.08     67.31 o 
 -12   6   1     1495.28     1548.36    120.63 o 
 -10   6   1     2001.51     1970.73     74.20 o 
  -8   6   1     1450.51     1450.15     54.62 o 
  -6   6   1      554.23      498.69     24.75 o 
  -4   6   1     1101.14     1106.75     49.46 o 
  -2   6   1      585.35      570.64     34.67 o 
   0   6   1     3133.72     2910.67     70.09 o 
   2   6   1      831.02      782.03     37.07 o 
   4   6   1     2682.25     2592.36     53.96 o 
   6   6   1      774.68      800.57     64.67 o 
   8   6   1     1720.40     1851.59     85.00 o 
  10   6   1       10.20       13.39     26.33 o 
  12   6   1     1637.34     1605.43     92.85 o 
  14   6   1     1228.03     1072.11     76.41 o 
  16   6   1        1.03      -17.54     31.51 o 
  18   6   1        8.21      132.82     95.35 o 
 -19   7   1       36.99      -51.93     51.93 o 
 -17   7   1      664.33     1101.78    125.13 o 
 -15   7   1      331.67      173.21     60.70 o 
 -13   7   1     1623.99     1620.55    125.51 o 
 -11   7   1      448.93      436.44     54.39 o 
  -9   7   1      117.96      142.48     33.72 o 
  -7   7   1      611.62      690.49     42.32 o 
  -5   7   1     1771.25     2005.57     60.77 o 
  -3   7   1     4947.50     5242.11    130.90 o 
  -1   7   1     1312.40     1306.80     52.08 o 
   1   7   1      946.37      870.72     43.73 o 
   3   7   1     6139.17     6162.88    136.64 o 
   5   7   1     1724.33     1789.21     92.52 o 
   7   7   1     1574.91     1563.31    101.17 o 
   9   7   1     2972.23     2863.38    106.85 o 
  11   7   1     3700.19     3735.02    159.74 o 
  13   7   1      531.32      560.32     68.74 o 
  15   7   1      389.74      395.05     67.77 o 
  17   7   1      598.61      591.10    191.75 o 
 -20   8   1      270.55      348.59    129.98 o 
 -18   8   1       40.87       40.34     61.57 o 
 -16   8   1      256.97      410.93     88.55 o 
 -14   8   1      757.48      735.31    101.47 o 
 -12   8   1     1632.61     1619.28    128.56 o 
 -10   8   1      797.42      713.14     66.13 o 
  -8   8   1      419.78      483.65     54.43 o 
  -6   8   1      324.91      323.35     31.29 o 
  -4   8   1      232.91      276.16     33.93 o 
  -2   8   1     8614.74     8521.43    148.07 o 
   0   8   1     2182.25     2144.72     85.83 o 
   2   8   1     5183.78     4753.87    102.62 o 
   4   8   1     3137.56     3291.57    105.62 o 
   6   8   1     1555.39     1665.77     64.74 o 
   8   8   1      138.36      172.11     38.88 o 
  10   8   1      282.42      237.22     63.42 o 
  12   8   1     2598.04     2643.44    162.05 o 
  14   8   1      403.59      339.17     63.43 o 
  16   8   1      523.54      532.10     79.95 o 
  18   8   1       24.93       36.01     78.54 o 
 -19   9   1       10.82      -34.41     57.76 o 
 -17   9   1       97.78       45.94     60.93 o 
 -15   9   1       21.64       24.73     44.34 o 
 -13   9   1      867.27      829.51    240.11 o 
 -11   9   1      259.53      276.85     65.36 o 
  -9   9   1      234.04      199.22     42.03 o 
  -7   9   1        0.85      -22.18     22.18 o 
  -5   9   1      124.79      126.42     25.22 o 
  -3   9   1     2319.98     2510.31     91.39 o 
  -1   9   1      924.44     1018.36     63.32 o 
   1   9   1      295.68      319.95     47.68 o 
   3   9   1     1135.60     1109.57     54.58 o 
   5   9   1      172.16      132.59     48.68 o 
   7   9   1     1280.27     1509.11    205.62 o 
   9   9   1       21.88       65.48     44.18 o 
  11   9   1      387.69      325.01     74.45 o 
  13   9   1      920.71      860.21    113.69 o 
  15   9   1      103.31       61.66     47.54 o 
  17   9   1       57.61       64.91     56.48 o 
 -18  10   1      105.87       36.27     70.36 o 
 -16  10   1      453.70      362.86     84.99 o 
 -14  10   1     1369.82     1384.13    140.05 o 
 -12  10   1      325.02      473.42     85.64 o 
 -10  10   1      348.50      388.66     76.45 o 
  -8  10   1       42.72       44.50     31.35 o 
  -6  10   1     1777.61     1947.98    186.58 o 
  -4  10   1      261.80      292.11     53.85 o 
  -2  10   1     2930.37     2946.75     90.23 o 
   0  10   1     1469.79     1401.58     96.24 o 
   2  10   1     3508.65     3266.65    117.22 o 
   4  10   1     3814.29     3815.19    126.87 o 
   6  10   1      271.89      234.92     85.01 o 
   8  10   1       67.12      110.39     50.41 o 
  10  10   1      148.45      156.51    114.08 o 
  12  10   1      580.48      654.69    101.63 o 
  14  10   1      509.41      723.87     91.26 o 
  16  10   1      431.82      386.20     82.07 o 
  18  10   1       70.91       62.28    110.78 o 
 -17  11   1      381.28      390.51    189.31 o 
 -15  11   1        0.27       25.41     48.03 o 
 -13  11   1      143.64      191.72     68.61 o 
 -11  11   1       22.01       29.83     90.48 o 
  -9  11   1      727.15      843.32     80.23 o 
  -7  11   1       25.62       41.67     33.09 o 
  -5  11   1      144.13      231.88     47.78 o 
  -3  11   1      134.39      113.73     38.66 o 
  -1  11   1      498.42      543.33     48.95 o 
   1  11   1       43.95       55.84     26.52 o 
   3  11   1      141.21      172.14     41.87 o 
   5  11   1      453.19      525.39     82.03 o 
   7  11   1      148.21       87.54     50.81 o 
   9  11   1      862.90      988.21    117.64 o 
  11  11   1      279.76      252.48     67.90 o 
  13  11   1       38.22       58.78     59.56 o 
  15  11   1        1.95      -13.85     44.24 o 
  17  11   1       60.80       -1.07     91.40 o 
 -16  12   1       70.15       -4.46     63.75 o 
 -14  12   1      127.77       52.39     54.77 o 
 -12  12   1      604.06      747.98    111.64 o 
 -10  12   1      563.94      592.79     97.64 o 
  -8  12   1      564.73      581.86     91.10 o 
  -6  12   1      463.05      445.40     60.94 o 
  -4  12   1      796.17      725.13     75.14 o 
  -2  12   1     3004.70     2998.96    100.84 o 
   0  12   1      106.51       85.10     29.84 o 
   2  12   1      632.27      769.54     75.09 o 
   4  12   1     1491.98     1707.85    206.40 o 
   6  12   1      216.77      259.56    166.26 o 
   8  12   1      602.97      716.36    124.69 o 
  10  12   1      816.94      771.08    210.90 o 
  12  12   1      289.14      406.86    144.44 o 
  14  12   1      276.40      285.06     76.92 o 
  16  12   1       21.85       15.69     70.12 o 
 -15  13   1        7.95      -19.74     48.86 o 
 -13  13   1       15.96      -16.28     50.00 o 
 -11  13   1       77.64        8.87     45.20 o 
  -9  13   1      159.86      136.38     61.86 o 
  -7  13   1        0.20       -6.98     32.33 o 
  -5  13   1      120.84      113.21     42.05 o 
  -3  13   1       93.98       69.54     36.13 o 
  -1  13   1       13.77       52.18     33.30 o 
   1  13   1      588.50      653.77     71.90 o 
   3  13   1       43.54        7.59     29.13 o 
   5  13   1       41.71       22.61     47.96 o 
   7  13   1        0.12      -28.28     48.61 o 
   9  13   1      323.01      277.00    184.49 o 
  11  13   1       15.61       10.42     52.01 o 
  13  13   1        3.27      -29.30     58.95 o 
 -14  14   1       24.01       62.88     58.41 o 
 -12  14   1       14.55       -0.48     57.59 o 
 -10  14   1       55.22       40.71    112.48 o 
  -8  14   1     1766.28     1663.14    152.08 o 
  -6  14   1      954.17      900.43    165.42 o 
  -4  14   1     1246.74     1288.46    177.17 o 
  -2  14   1      144.04      108.12     44.10 o 
   0  14   1       84.00       21.87     34.85 o 
   2  14   1      245.66      272.56     54.97 o 
   4  14   1      788.00      754.10    105.60 o 
   6  14   1     2167.40     2131.32    166.54 o 
   8  14   1       28.85       80.62     54.27 o 
  10  14   1      320.65      340.32     93.20 o 
  12  14   1       81.60      151.13     75.41 o 
 -13  15   1        0.81        1.34     61.66 o 
 -11  15   1        3.10      -52.76     52.76 o 
  -9  15   1       52.07       39.17     60.30 o 
  -7  15   1      336.40      336.73     88.18 o 
  -5  15   1      554.55      495.19     73.91 o 
  -3  15   1      122.21       90.15     45.84 o 
  -1  15   1        0.09       20.12     46.05 o 
   1  15   1        1.98       79.25     44.52 o 
   3  15   1        5.26      -30.44     58.97 o 
   5  15   1       56.48      119.13     93.83 o 
   7  15   1      134.81      169.08     80.47 o 
   9  15   1        0.10       11.95     75.74 o 
  11  15   1        9.09       62.44     70.45 o 
 -10  16   1       36.21      -53.68     53.68 o 
  -8  16   1      375.35      404.16     97.34 o 
  -6  16   1      287.12       94.90     68.79 o 
  -4  16   1      150.24      274.80     61.08 o 
  -2  16   1      134.40      190.34    118.31 o 
   0  16   1      269.71      409.43    131.03 o 
   2  16   1      338.32      442.51     93.05 o 
   4  16   1       81.87      114.88     64.02 o 
   6  16   1      349.98      270.77     89.08 o 
   8  16   1       58.22       26.64     58.76 o 
  -9  17   1        7.73      -51.27     51.27 o 
  -7  17   1       15.03       35.78     70.09 o 
  -5  17   1      263.78      248.95     98.56 o 
  -3  17   1       10.95       37.62     69.49 o 
  -1  17   1      126.53      121.14     69.89 o 
   1  17   1       12.92       47.12     84.32 o 
   3  17   1       10.62       24.24     68.85 o 
   5  17   1        2.68       23.06     67.58 o 
   7  17   1       35.83      107.90    114.04 o 
  -6  18   1      162.94      118.46     84.37 o 
  -4  18   1       41.17      263.17    140.45 o 
  -2  18   1       49.39       50.50     71.15 o 
   0  18   1      147.96      342.99    134.66 o 
   2  18   1      242.90      253.71    124.56 o 
   4  18   1       99.19      -51.41     61.19 o 
  -3  19   1       50.49        2.11    113.99 o 
  -1  19   1       14.65        7.62     90.02 o 
 -22   0   2      496.49      606.52    147.80 o 
 -18   0   2        4.10       56.58     73.39 o 
 -16   0   2      709.41      668.16    123.18 o 
 -14   0   2     7405.40     7568.91    170.38 o 
 -12   0   2    10973.33    11244.68    254.77 o 
 -10   0   2     3812.43     3740.18    165.16 o 
  -8   0   2     2787.14     2865.81    131.54 o 
  -6   0   2    13772.21    13090.90    327.01 o 
  -4   0   2     5992.10     5576.19    173.33 o 
  -2   0   2     1211.23     1193.82     48.29 o 
   0   0   2    37339.98    37087.45    416.97 o 
   2   0   2    15823.80    15345.34    200.31 o 
   4   0   2    23994.76    24276.09    303.89 o 
   6   0   2    10959.47    11048.19    181.08 o 
   8   0   2     1612.68     2026.01     71.22 o 
  10   0   2     2100.79     2181.82    110.50 o 
  12   0   2      747.29      771.59    129.98 o 
  14   0   2      380.21      349.42    103.98 o 
  16   0   2      737.67      775.54    152.66 o 
  18   0   2      793.24      892.75    170.30 o 
 -23   1   2       16.55       69.53     69.23 o 
 -21   1   2       92.49      132.36     92.41 o 
 -19   1   2       17.70       90.20     86.53 o 
 -17   1   2      167.33      222.24     70.82 o 
 -15   1   2        7.47      -14.61     28.21 o 
 -13   1   2     1136.91     1285.38     69.66 o 
 -11   1   2     1602.06     1778.09     73.21 o 
  -9   1   2      931.51      953.03     55.22 o 
  -7   1   2     2247.53     2154.16    132.04 o 
  -5   1   2    10561.61    10448.41    182.45 o 
  -3   1   2     3351.48     3066.00     68.83 o 
  -1   1   2    11972.64    11952.47    126.56 o 
   1   1   2     3572.03     3599.69     49.13 o 
   3   1   2       14.45        3.77      6.63 o 
   5   1   2     2559.52     2827.41     52.96 o 
   7   1   2     3363.56     3523.18     62.79 o 
   9   1   2       37.87       34.41     16.80 o 
  11   1   2        0.78      -21.45     22.87 o 
  13   1   2       42.41       28.93     40.43 o 
  15   1   2       20.05       24.83     45.05 o 
  17   1   2        6.03      -11.51     47.46 o 
  19   1   2        0.92       66.69     67.06 o 
 -22   2   2      457.45      742.38    165.98 o 
 -20   2   2       91.76       25.49     57.87 o 
 -18   2   2      862.70      984.93    109.59 o 
 -16   2   2     3283.53     3198.05    148.03 o 
 -14   2   2     1709.38     1817.53    330.63 o 
 -12   2   2     1242.84     1210.33     64.03 o 
 -10   2   2      292.66      383.43     36.52 o 
  -8   2   2    15987.22    16341.84    240.29 o 
  -6   2   2    13144.05    13002.90    169.73 o 
  -4   2   2     2709.23     2561.63     62.78 o 
  -2   2   2     1192.92     1158.72     30.96 o 
   0   2   2     3540.79     3352.24     48.79 o 
   2   2   2    15027.57    14492.16    156.66 o 
   4   2   2    17532.11    17820.66    191.56 o 
   6   2   2     6353.74     6286.44     83.58 o 
   8   2   2       29.44       20.47     14.85 o 
  10   2   2     1000.88     1036.68     59.89 o 
  12   2   2     1559.99     1659.25     96.11 o 
  14   2   2      446.81      445.77     81.42 o 
  16   2   2      945.42     1045.44    147.38 o 
  18   2   2      362.32      327.26     88.79 o 
 -21   3   2      578.68      580.17     99.68 o 
 -19   3   2      502.02      377.62     76.17 o 
 -17   3   2      543.79      614.56     89.17 o 
 -15   3   2     1033.00     1053.61     98.51 o 
 -13   3   2      561.93      481.45     66.31 o 
 -11   3   2        3.86       21.74     18.06 o 
  -9   3   2      452.94      528.43     56.40 o 
  -7   3   2      383.14      399.74     28.97 o 
  -5   3   2     3285.36     3555.28     72.70 o 
  -3   3   2     1041.02     1187.70     35.04 o 
  -1   3   2     3085.10     3060.93     52.48 o 
   1   3   2    12979.35    12631.84    124.85 o 
   3   3   2     8056.52     8291.76    111.00 o 
   5   3   2       93.30       69.14     19.27 o 
   7   3   2     2707.34     2992.10     54.56 o 
   9   3   2      421.43      432.83     45.01 o 
  11   3   2      630.91      741.51     58.27 o 
  13   3   2      165.20      130.79     41.08 o 
  15   3   2       12.75       32.35     49.68 o 
  17   3   2      109.48       10.60     59.84 o 
  19   3   2      151.30      162.03    113.81 o 
 -20   4   2        8.28       42.53     91.21 o 
 -18   4   2     1277.46     1311.82    119.53 o 
 -16   4   2     1018.60      991.58     79.62 o 
 -14   4   2      286.88      296.70     62.00 o 
 -12   4   2      557.60      571.38     71.95 o 
 -10   4   2       83.27       58.88     21.89 o 
  -8   4   2      253.20      220.60     36.62 o 
  -6   4   2    25393.88    25711.29    293.89 o 
  -4   4   2    22370.10    24076.13    274.94 o 
  -2   4   2     9021.13     8880.52    107.40 o 
   0   4   2     2702.28     2595.47     50.26 o 
   2   4   2     1603.49     1761.38     45.69 o 
   4   4   2      486.49      464.71     24.58 o 
   6   4   2     3733.13     3737.99     74.85 o 
   8   4   2     4774.22     4750.75    132.91 o 
  10   4   2     1884.02     1837.72     81.63 o 
  12   4   2     2009.89     2036.30    106.68 o 
  14   4   2      221.33      197.36     51.55 o 
  16   4   2      650.74      663.30    169.75 o 
  18   4   2       13.05      -26.65     58.01 o 
 -21   5   2        0.54      -72.29     72.29 o 
 -19   5   2     1103.49      742.56    167.27 o 
 -17   5   2        2.69        3.75     40.33 o 
 -15   5   2      236.48      147.93     39.63 o 
 -13   5   2       99.76       54.05     26.99 o 
 -11   5   2      902.34      881.73     66.00 o 
  -9   5   2      529.05      495.02     43.65 o 
  -7   5   2     1856.04     1725.45     55.35 o 
  -5   5   2     5159.19     5414.68    149.74 o 
  -3   5   2       85.86       80.60     16.59 o 
  -1   5   2      759.51      832.26     30.24 o 
   1   5   2       37.81       31.70     10.26 o 
   3   5   2      397.84      425.70     28.15 o 
   5   5   2     1648.31     1792.71     40.95 o 
   7   5   2     4571.17     4705.83    113.20 o 
   9   5   2      259.31      135.02     32.44 o 
  11   5   2     1034.88     1033.16     69.88 o 
  13   5   2        5.73       -4.42     27.13 o 
  15   5   2        4.10      -13.40     46.02 o 
  17   5   2       48.84       60.00     62.61 o 
  19   5   2      318.20      193.26    120.97 o 
 -22   6   2        2.78      -18.65     95.25 o 
 -20   6   2       41.48       27.19     89.38 o 
 -18   6   2      468.13      468.75     91.22 o 
 -16   6   2      433.85      380.80     75.41 o 
 -14   6   2      894.20     1040.29    106.79 o 
 -12   6   2       85.35       51.26     30.31 o 
 -10   6   2      559.61      613.78     48.39 o 
  -8   6   2     1642.41     1838.17     48.94 o 
  -6   6   2    38283.83    37919.54    419.71 o 
  -4   6   2     4755.89     4789.82     98.37 o 
  -2   6   2       36.80       26.87     10.34 o 
   0   6   2     2283.84     2189.38     51.50 o 
   2   6   2        5.75       -2.74     13.58 o 
   4   6   2     4974.50     5210.27     78.72 o 
   6   6   2       72.06       30.15     31.40 o 
   8   6   2     1022.21     1048.32     63.31 o 
  10   6   2     1123.69     1213.69     97.41 o 
  12   6   2     1683.08     1746.73     91.41 o 
  14   6   2       98.98      185.96     51.14 o 
  16   6   2       73.75      -41.30     71.00 o 
  18   6   2      275.21      375.97    144.40 o 
 -21   7   2      419.42      415.10    149.63 o 
 -19   7   2       11.87      -47.08     47.08 o 
 -17   7   2      145.17       70.71     56.86 o 
 -15   7   2      324.55      334.96     73.89 o 
 -13   7   2      125.72      128.05    134.80 o 
 -11   7   2      498.67      487.55     56.91 o 
  -9   7   2     1114.24     1116.31     73.90 o 
  -7   7   2    13851.77    13275.17    196.61 o 
  -5   7   2      442.97      429.36     36.39 o 
  -3   7   2      404.89      484.14     38.30 o 
  -1   7   2     3147.23     3235.11     65.11 o 
   1   7   2     5758.18     5748.13    118.43 o 
   3   7   2      490.97      499.13     28.22 o 
   5   7   2       69.52      115.39     26.77 o 
   7   7   2      329.49      323.38     63.33 o 
   9   7   2      472.64      501.16     53.35 o 
  11   7   2     3289.99     3224.32    112.27 o 
  13   7   2      695.99      743.14     70.63 o 
  15   7   2        2.71       29.36     51.35 o 
  17   7   2       10.76       92.41     94.70 o 
 -20   8   2        3.26       74.98     71.10 o 
 -18   8   2      126.16      197.07     74.84 o 
 -16   8   2      483.50      407.76     85.36 o 
 -14   8   2       30.99      108.05     53.00 o 
 -12   8   2      915.83     1001.05    141.08 o 
 -10   8   2       21.48       19.47     26.76 o 
  -8   8   2       72.47       54.78     28.78 o 
  -6   8   2     9207.68     9188.24    160.39 o 
  -4   8   2      820.59      843.03     50.10 o 
  -2   8   2     1639.94     1612.64     66.91 o 
   0   8   2      491.79      520.89     32.70 o 
   2   8   2      174.93      185.73     23.37 o 
   4   8   2     2415.38     2534.14     79.67 o 
   6   8   2     5522.52     5701.13    136.35 o 
   8   8   2      136.76      147.25     35.58 o 
  10   8   2      627.44      592.08     83.39 o 
  12   8   2       62.72      129.78     53.87 o 
  14   8   2      234.20      239.65     60.16 o 
  16   8   2      397.90      443.84     95.35 o 
 -21   9   2      295.18      401.78    144.49 o 
 -19   9   2       50.94      -57.86     57.86 o 
 -17   9   2      314.91       69.73    170.85 o 
 -15   9   2      460.22      406.76    135.12 o 
 -13   9   2      213.41      244.10     65.55 o 
 -11   9   2      677.94      681.72    124.07 o 
  -9   9   2     1506.21     1487.40     91.06 o 
  -7   9   2     1386.41     1458.72    108.03 o 
  -5   9   2      240.75      228.35     32.35 o 
  -3   9   2     2442.25     2537.15     82.09 o 
  -1   9   2     1328.84     1286.41     62.09 o 
   1   9   2     5422.41     5212.82    117.08 o 
   3   9   2      791.56      787.65     54.54 o 
   5   9   2     1391.52     1412.98     69.05 o 
   7   9   2        5.12      -10.13     24.08 o 
   9   9   2      279.17      429.50     62.38 o 
  11   9   2     1109.42     1184.45    100.95 o 
  13   9   2      342.08      499.61     76.94 o 
  15   9   2      711.11      809.38     98.32 o 
  17   9   2      103.18      119.58     78.00 o 
 -20  10   2        3.84       -1.38     92.68 o 
 -18  10   2       55.80       70.16     67.88 o 
 -16  10   2       43.61      -41.54     46.90 o 
 -14  10   2      183.48       49.32     47.92 o 
 -12  10   2     1087.00      855.63     84.47 o 
 -10  10   2      259.57      228.26     48.60 o 
  -8  10   2      578.73      566.11     65.28 o 
  -6  10   2      314.49      343.13     51.65 o 
  -4  10   2      105.38       68.73     24.47 o 
  -2  10   2       15.17       18.30     20.69 o 
   0  10   2     1012.21     1027.60     61.15 o 
   2  10   2      682.38      663.61     62.56 o 
   4  10   2      136.85       57.78     46.29 o 
   6  10   2     2648.99     2630.41    118.04 o 
   8  10   2     1501.03     1392.19    100.18 o 
  10  10   2      293.12      282.67     90.19 o 
  12  10   2      431.51      534.96     76.35 o 
  14  10   2       20.20      104.17     56.74 o 
  16  10   2       22.93       -3.43     58.78 o 
 -19  11   2        0.84      -69.90     69.90 o 
 -17  11   2      271.76      177.99    111.42 o 
 -15  11   2      442.52      326.02    111.65 o 
 -13  11   2      129.35      128.17     94.52 o 
 -11  11   2     1425.58     1458.20    113.14 o 
  -9  11   2      735.95      758.82     77.24 o 
  -7  11   2      181.31      178.97     46.22 o 
  -5  11   2     1332.67     1398.58     73.33 o 
  -3  11   2      251.95      285.37     42.30 o 
  -1  11   2     2043.91     2025.99    103.83 o 
   1  11   2     2362.24     2402.87     89.48 o 
   3  11   2     4051.82     3918.00    180.98 o 
   5  11   2       16.96        6.15     45.68 o 
   7  11   2      586.61      499.50    125.15 o 
   9  11   2     2989.90     2959.98    142.59 o 
  11  11   2      659.86      600.46     92.30 o 
  13  11   2      531.98      586.62     86.97 o 
  15  11   2       64.97      149.59     64.21 o 
 -16  12   2        3.87      -41.80     54.42 o 
 -14  12   2       23.38      -49.65     49.65 o 
 -12  12   2      427.21      401.50     84.66 o 
 -10  12   2       10.49       -5.31     34.56 o 
  -8  12   2       54.49       41.78     36.46 o 
  -6  12   2        3.71       -2.95     29.48 o 
  -4  12   2      116.59       60.13     27.49 o 
  -2  12   2       96.06       76.45     30.81 o 
   0  12   2        4.33       22.48     24.93 o 
   2  12   2        0.89      -29.45     36.51 o 
   4  12   2        1.76      -19.95     41.29 o 
   6  12   2      430.44      532.20    155.37 o 
   8  12   2      208.51      145.95     65.36 o 
  10  12   2       96.64      114.19     61.31 o 
  12  12   2        3.22       -2.25     53.08 o 
  14  12   2       61.50       80.14     56.28 o 
 -15  13   2       47.48       59.49     78.40 o 
 -13  13   2       11.95       34.92     48.39 o 
 -11  13   2      340.41      338.11     81.92 o 
  -9  13   2     1568.27     1482.93    109.26 o 
  -7  13   2      360.38      382.99     63.06 o 
  -5  13   2      931.79      879.03     83.36 o 
  -3  13   2      344.82      364.74     49.74 o 
  -1  13   2      681.46      699.40     64.31 o 
   1  13   2      209.38      237.01     66.98 o 
   3  13   2      736.24      674.61    234.69 o 
   5  13   2      184.82      223.12     73.56 o 
   7  13   2      450.99      497.84     95.79 o 
   9  13   2     1424.12     1529.09    159.05 o 
  11  13   2      135.36       89.39     70.12 o 
  13  13   2       51.38       94.11     86.44 o 
 -14  14   2        7.74      -48.80    130.25 o 
 -12  14   2        4.02      -31.69     53.23 o 
 -10  14   2        0.33      -30.11     46.94 o 
  -8  14   2      154.09      186.46     53.58 o 
  -6  14   2       13.82        9.11     37.94 o 
  -4  14   2        3.34       -9.99     34.27 o 
  -2  14   2       22.12       33.65     32.12 o 
   0  14   2       47.42       -3.38     35.74 o 
   2  14   2       22.95      -43.86     94.57 o 
   4  14   2       33.38        9.70     46.76 o 
   6  14   2       22.49       59.59     56.36 o 
   8  14   2        0.47       49.18     51.80 o 
  10  14   2        3.21      -15.51     50.87 o 
  12  14   2       51.70       -8.54     88.18 o 
 -13  15   2      173.18      278.14     88.69 o 
 -11  15   2       25.49      -46.84     57.76 o 
  -9  15   2      707.83      750.22    118.65 o 
  -7  15   2      538.87      719.03     89.07 o 
  -5  15   2      698.82      792.34     89.15 o 
  -3  15   2       29.82        4.19     37.19 o 
  -1  15   2       53.51       69.11     45.04 o 
   1  15   2      387.72      393.12     88.10 o 
   3  15   2      356.25      188.92    104.81 o 
   5  15   2      486.28      513.22    151.38 o 
   7  15   2      243.81      248.39    125.52 o 
   9  15   2      175.77      197.74     83.40 o 
 -10  16   2        1.51       32.34     66.94 o 
  -8  16   2      121.71       39.88     61.04 o 
  -6  16   2      272.87      267.72     63.61 o 
  -4  16   2       43.11       46.38     67.76 o 
  -2  16   2       17.69        2.87     49.49 o 
   0  16   2       55.82       47.06     59.93 o 
   2  16   2      107.43      150.96     84.78 o 
   4  16   2        5.15      -84.77     89.38 o 
   6  16   2        6.32       12.24     62.63 o 
   8  16   2        6.84       65.77     75.36 o 
  -9  17   2       70.89      140.92     75.89 o 
  -7  17   2       47.97       16.36     62.70 o 
  -5  17   2       11.34       30.97     48.98 o 
  -3  17   2        5.83      148.57     71.58 o 
  -1  17   2     1005.05      866.02    175.63 o 
   1  17   2      213.90      338.47     85.78 o 
   3  17   2       58.74      235.91     87.53 o 
   5  17   2      132.14       57.19     71.46 o 
  -8  18   2       43.72      -45.93     97.18 o 
  -6  18   2       45.03       79.33     74.53 o 
  -4  18   2        8.95       56.55     70.21 o 
  -2  18   2       28.49       39.13    106.19 o 
   0  18   2      129.94      166.26    114.27 o 
   2  18   2      538.15      481.07    137.46 o 
   4  18   2       48.66       15.16    106.09 o 
 -23   1   3      202.74      408.39    122.81 o 
 -21   1   3      259.04      237.17    119.32 o 
 -19   1   3      785.47      789.95    108.58 o 
 -17   1   3      534.62      528.93    129.33 o 
 -15   1   3     1169.37     1210.29    127.89 o 
 -13   1   3       97.94       72.68     25.86 o 
 -11   1   3     3082.53     3153.89    115.42 o 
  -9   1   3    15452.62    15334.89    291.22 o 
  -7   1   3     1455.79     1435.29     69.22 o 
  -5   1   3      320.71      308.88     30.70 o 
  -3   1   3    16668.12    15920.37    227.87 o 
  -1   1   3     5177.77     4623.33     95.21 o 
   1   1   3     8770.06     8980.12    102.45 o 
   3   1   3    17430.04    18074.14    174.19 o 
   5   1   3        6.36        9.15     10.37 o 
   7   1   3     2451.05     2431.56     65.36 o 
   9   1   3      405.49      521.12     57.51 o 
  11   1   3      594.07      561.24     84.24 o 
  13   1   3     2632.69     2508.73    163.23 o 
  15   1   3      759.93      770.28    171.91 o 
  17   1   3      225.80      169.51     78.15 o 
 -22   2   3        9.28       30.49     62.84 o 
 -20   2   3        7.34      -19.50     54.51 o 
 -18   2   3       24.48       34.03     52.68 o 
 -16   2   3      107.18       81.91     50.08 o 
 -14   2   3      112.86      149.73     29.51 o 
 -12   2   3     3760.32     3968.58    114.73 o 
 -10   2   3     2927.52     3337.75    116.16 o 
  -8   2   3      229.04      192.94     43.23 o 
  -6   2   3     1085.14     1031.03     51.39 o 
  -4   2   3      281.48      245.71     44.90 o 
  -2   2   3     5053.67     4774.39     86.73 o 
   0   2   3     2203.83     1998.32     49.09 o 
   2   2   3     6259.25     6538.73     99.99 o 
   4   2   3     2456.39     2809.61     67.30 o 
   6   2   3       33.66       31.02     16.33 o 
   8   2   3      100.11      148.00     30.03 o 
  10   2   3      138.86      111.17     36.41 o 
  12   2   3        0.20      -35.24     73.16 o 
  14   2   3        5.40      -39.05     39.05 o 
  16   2   3      365.25      323.42     88.04 o 
  18   2   3       25.09       86.90    109.12 o 
 -23   3   3        4.16      -81.02     81.02 o 
 -21   3   3      321.21      413.44    136.22 o 
 -19   3   3      865.96      960.39    205.21 o 
 -17   3   3     1616.77     1744.38    133.77 o 
 -15   3   3      677.09      723.73     88.50 o 
 -13   3   3       10.92       -1.92     22.79 o 
 -11   3   3      396.34      402.56     50.85 o 
  -9   3   3     3323.66     3742.89     81.74 o 
  -7   3   3    13939.85    13620.08    191.07 o 
  -5   3   3     4331.04     4346.96     89.47 o 
  -3   3   3     6440.83     6533.98     93.99 o 
  -1   3   3       81.44      121.81     14.72 o 
   1   3   3     8396.60     8563.80    103.19 o 
   3   3   3     7952.40     8182.48    119.69 o 
   5   3   3       21.20       15.41     14.04 o 
   7   3   3     3712.54     3615.86    112.17 o 
   9   3   3     1464.75     1419.64     86.66 o 
  11   3   3      210.91      285.10     51.77 o 
  13   3   3      757.45      805.09    186.70 o 
  15   3   3     1997.68     2116.69    168.00 o 
  17   3   3       39.97       73.92     92.18 o 
 -22   4   3        0.25      -18.74     98.74 o 
 -20   4   3      448.23      388.18    130.25 o 
 -18   4   3      786.76      833.69    109.46 o 
 -16   4   3       34.19       25.39     54.19 o 
 -14   4   3        6.32       17.54     39.00 o 
 -12   4   3        3.27      -11.03     20.63 o 
 -10   4   3      220.31      225.99     31.50 o 
  -8   4   3     3088.01     2880.00     86.80 o 
  -6   4   3      608.60      505.77     36.40 o 
  -4   4   3     9461.99     9232.37    143.61 o 
  -2   4   3     7476.04     7195.38    101.46 o 
   0   4   3      444.69      507.97     29.39 o 
   2   4   3       76.70      111.95     12.67 o 
   4   4   3       65.25       28.81     15.61 o 
   6   4   3     2857.86     2966.30     88.73 o 
   8   4   3      406.71      440.20     49.80 o 
  10   4   3        9.52        0.24     30.45 o 
  12   4   3      195.76      181.35     49.45 o 
  14   4   3       15.78       34.34     46.67 o 
  16   4   3      484.06      612.04    106.54 o 
  18   4   3      287.98      198.87    125.47 o 
 -23   5   3       18.85      -82.49     98.65 o 
 -21   5   3       54.60       34.35     95.71 o 
 -19   5   3      704.89      692.61    109.81 o 
 -17   5   3      163.22      202.49     64.17 o 
 -15   5   3     1113.82     1361.33    121.29 o 
 -13   5   3      475.77      570.16     80.40 o 
 -11   5   3     1826.88     1798.76     69.58 o 
  -9   5   3     2893.55     3095.30    133.48 o 
  -7   5   3      293.26      345.66     33.40 o 
  -5   5   3     1105.35     1096.51     46.22 o 
  -3   5   3     6558.24     6566.87     97.65 o 
  -1   5   3       75.04       30.32     12.31 o 
   1   5   3     5345.74     5282.61     85.14 o 
   3   5   3     1001.85      997.40     43.76 o 
   5   5   3      683.31      697.87     49.09 o 
   7   5   3     1516.95     1580.70     75.47 o 
   9   5   3     2354.31     2319.42    138.92 o 
  11   5   3      795.39      997.40     87.31 o 
  13   5   3      289.88      360.37     82.22 o 
  15   5   3      367.85      315.07     79.50 o 
  17   5   3       56.97      137.38     67.11 o 
 -22   6   3      413.48      411.24    149.91 o 
 -20   6   3      308.59      321.77     86.66 o 
 -18   6   3      101.24       54.77     57.31 o 
 -16   6   3        1.79       -3.11     42.22 o 
 -14   6   3      371.07      446.94    199.65 o 
 -12   6   3      138.70      153.10     40.40 o 
 -10   6   3      880.24      916.24     74.16 o 
  -8   6   3     2685.00     2915.86    174.00 o 
  -6   6   3      869.61      786.95     47.22 o 
  -4   6   3     1294.60     1338.93     87.95 o 
  -2   6   3     9718.46     9827.36    131.52 o 
   0   6   3     2964.79     2915.48     64.04 o 
   2   6   3     2292.54     2575.29     74.74 o 
   4   6   3      846.44      887.54     43.80 o 
   6   6   3       44.94       52.29     24.07 o 
   8   6   3     2921.88     2877.21    101.51 o 
  10   6   3      856.99      866.42    116.30 o 
  12   6   3      727.73      756.44     81.89 o 
  14   6   3        1.22        6.47     40.06 o 
  16   6   3        3.01      -16.35     65.38 o 
 -21   7   3       78.60      139.25    113.72 o 
 -19   7   3      196.13      161.45     88.41 o 
 -17   7   3      172.19      278.22     73.67 o 
 -15   7   3     1744.51     1780.68    143.61 o 
 -13   7   3       23.29       72.86     35.46 o 
 -11   7   3      312.05      359.10     51.45 o 
  -9   7   3     2457.14     2670.53     83.98 o 
  -7   7   3     1722.08     1814.07     80.05 o 
  -5   7   3      689.01      721.01     47.60 o 
  -3   7   3       15.74       -5.44     11.57 o 
  -1   7   3      270.59      256.27     25.11 o 
   1   7   3       70.53      118.04     24.62 o 
   3   7   3     3962.93     3962.98     86.10 o 
   5   7   3     4582.34     4702.06    119.01 o 
   7   7   3      666.73      759.92     74.50 o 
   9   7   3     1119.75     1130.91     76.59 o 
  11   7   3       39.45       43.44     33.80 o 
  13   7   3      112.26      119.21     50.63 o 
  15   7   3       41.82       49.71     51.19 o 
 -20   8   3       52.44      101.93     86.85 o 
 -18   8   3      161.57      118.64     67.72 o 
 -16   8   3       11.81       48.92     49.12 o 
 -14   8   3     1692.45     1717.59    175.73 o 
 -12   8   3      712.66      839.29     78.12 o 
 -10   8   3     2933.06     2950.77    118.03 o 
  -8   8   3     2054.87     2204.92     92.58 o 
  -6   8   3       99.59       68.93     23.19 o 
  -4   8   3      783.74      798.60     52.04 o 
  -2   8   3      347.85      276.02     34.88 o 
   0   8   3     5714.20     5807.12    102.97 o 
   2   8   3       97.38       91.16     24.09 o 
   4   8   3     2392.51     2441.61    101.47 o 
   6   8   3     1202.01     1250.11     72.18 o 
   8   8   3     1374.15     1537.29     84.68 o 
  10   8   3      118.49      189.68     43.63 o 
  12   8   3       40.71       47.10     38.17 o 
  14   8   3      130.09      163.84     70.35 o 
  16   8   3      288.76      305.24    127.77 o 
 -21   9   3      141.14      129.88    115.10 o 
 -19   9   3        5.43      -53.87     53.87 o 
 -17   9   3       59.92      -31.29     45.42 o 
 -15   9   3      645.36      493.26     71.25 o 
 -13   9   3      259.58      157.06     45.09 o 
 -11   9   3      667.70      566.18     67.31 o 
  -9   9   3     2669.64     2340.26    146.91 o 
  -7   9   3      780.72      802.07     58.22 o 
  -5   9   3       18.92      -17.72     17.72 o 
  -3   9   3       38.59       26.78     21.18 o 
  -1   9   3      233.76      260.52     34.55 o 
   1   9   3      450.34      398.98     50.53 o 
   3   9   3      861.94      882.99     68.86 o 
   5   9   3     1003.52      983.19     65.61 o 
   7   9   3        5.36       -8.36     25.05 o 
   9   9   3      216.89      164.65     48.41 o 
  11   9   3      116.43      137.67     52.22 o 
  13   9   3      164.29      257.00     68.57 o 
  15   9   3        0.58      -26.88     59.59 o 
 -20  10   3       51.77      -66.14     66.14 o 
 -18  10   3      218.59      296.10     85.53 o 
 -16  10   3       52.86      116.21     63.88 o 
 -14  10   3      556.19      577.33     75.72 o 
 -12  10   3     1569.94     1535.76    106.92 o 
 -10  10   3     5211.36     4766.22    161.31 o 
  -8  10   3        2.62       35.45     32.07 o 
  -6  10   3       43.62      -12.96     28.89 o 
  -4  10   3      446.20      467.40     47.85 o 
  -2  10   3      348.52      404.51     57.18 o 
   0  10   3     3089.93     3235.71    141.05 o 
   2  10   3     1844.39     1871.65    261.74 o 
   4  10   3     2060.49     2305.13    152.04 o 
   6  10   3      574.03      838.69    129.72 o 
   8  10   3      939.05     1024.48     94.43 o 
  10  10   3       21.69       59.27     43.36 o 
  12  10   3       14.50       -2.41     42.89 o 
  14  10   3      539.60      648.32    120.70 o 
 -19  11   3        5.53       61.45     90.11 o 
 -17  11   3        2.34      -38.22     50.72 o 
 -15  11   3        2.48      -37.49     37.49 o 
 -13  11   3      168.93      112.71     46.77 o 
 -11  11   3      426.40      383.44     59.62 o 
  -9  11   3     1159.47     1169.09     93.67 o 
  -7  11   3      283.80      270.61     92.58 o 
  -5  11   3      119.98       93.68     40.45 o 
  -3  11   3      550.00      588.95     56.09 o 
  -1  11   3      295.02      369.46     46.84 o 
   1  11   3      143.61      142.72     99.62 o 
   3  11   3      108.59      158.63     60.55 o 
   5  11   3       17.95      -23.44     39.91 o 
   7  11   3      225.61      219.07    145.77 o 
   9  11   3        4.66       46.88     51.62 o 
  11  11   3      129.56      145.06     58.33 o 
  13  11   3      650.85      671.96     98.61 o 
 -18  12   3       35.03       69.44     97.46 o 
 -16  12   3      315.95      402.17     95.53 o 
 -14  12   3        4.06       20.78     48.22 o 
 -12  12   3     1442.30     1305.26    131.84 o 
 -10  12   3     1422.02     1253.05    114.00 o 
  -8  12   3      136.82      125.72     41.54 o 
  -6  12   3      800.23      785.97     80.41 o 
  -4  12   3      666.20      711.48     63.38 o 
  -2  12   3     2059.33     2251.23     98.81 o 
   0  12   3      900.71     1129.07    113.99 o 
   2  12   3      851.74     1065.86    302.43 o 
   4  12   3       14.51       -9.74     44.34 o 
   6  12   3      228.99      288.93     80.92 o 
   8  12   3     2329.88     2365.37    182.57 o 
  10  12   3      393.29      490.28    102.53 o 
  12  12   3        1.39       16.81     60.43 o 
  14  12   3      362.85      399.30    158.63 o 
 -15  13   3        5.49       76.06     67.51 o 
 -13  13   3      212.04      246.21    107.84 o 
 -11  13   3        3.96       15.47     40.74 o 
  -9  13   3       31.06      -24.85     33.42 o 
  -7  13   3       10.94       -6.88     33.54 o 
  -5  13   3      221.55      199.91     51.91 o 
  -3  13   3      197.29      155.61     40.94 o 
  -1  13   3       46.94      -14.01     98.97 o 
   1  13   3        8.13       -2.91     44.74 o 
   3  13   3     1002.03     1186.31    132.13 o 
   5  13   3      375.10      398.72     92.09 o 
   7  13   3      140.41      142.55     71.14 o 
   9  13   3        4.32        7.01     58.38 o 
  11  13   3      163.09       73.71     65.91 o 
 -14  14   3        3.20       72.87     75.60 o 
 -12  14   3      109.43      151.54     74.36 o 
 -10  14   3       17.86       40.08     42.46 o 
  -8  14   3      576.73      681.80     85.70 o 
  -6  14   3      650.20      982.41     95.93 o 
  -4  14   3     1753.96     1780.97    116.50 o 
  -2  14   3      763.98      665.27    101.55 o 
   0  14   3        2.24        4.11     43.78 o 
   2  14   3      623.84      868.46    122.12 o 
   4  14   3      302.94      333.17     87.31 o 
   6  14   3     1596.41     1597.89    161.34 o 
   8  14   3      418.87      436.69    105.04 o 
  10  14   3      477.08      504.30    296.69 o 
 -13  15   3        1.27       31.74     63.81 o 
 -11  15   3        1.16       -1.74     58.69 o 
  -9  15   3       24.78       13.55     45.30 o 
  -7  15   3       56.96       33.52     44.84 o 
  -5  15   3        6.80      -20.01     41.93 o 
  -3  15   3        0.20       35.36     76.42 o 
  -1  15   3      987.95     1009.61    128.29 o 
   1  15   3      284.69      322.88     88.70 o 
   3  15   3       27.43       39.14     54.27 o 
   5  15   3      390.31      459.65    103.60 o 
   7  15   3       37.41      121.86     79.36 o 
   9  15   3        4.11      126.58    103.34 o 
 -12  16   3      209.46      215.68    114.54 o 
 -10  16   3       39.66       75.13     74.33 o 
  -8  16   3      114.23       59.35     53.18 o 
  -6  16   3       22.23       68.73     48.99 o 
  -4  16   3      225.87      166.41     71.48 o 
  -2  16   3     1774.08     1803.49    240.29 o 
   0  16   3       18.54       54.64     64.82 o 
   2  16   3       12.42       71.67     72.19 o 
   4  16   3       12.87       92.49     73.79 o 
   6  16   3      592.98      479.75    107.71 o 
  -9  17   3       44.53       49.36     72.61 o 
  -7  17   3        6.28       56.13     55.43 o 
  -5  17   3       22.89      -23.43     55.81 o 
  -3  17   3        9.19       58.79     75.05 o 
  -1  17   3      780.54      631.51    169.93 o 
   1  17   3        7.70       61.38     67.66 o 
   3  17   3        2.92       37.76     80.14 o 
   5  17   3       35.81       25.63    112.25 o 
  -8  18   3       72.50       57.98     57.76 o 
  -6  18   3        4.70      -45.09     65.01 o 
  -4  18   3       20.76       -1.65     77.80 o 
  -2  18   3      417.96      333.62    121.16 o 
   2  18   3       11.41      -30.59    115.10 o 
 -22   0   4      464.68      540.30    166.08 o 
 -20   0   4       33.25       77.07     91.76 o 
 -18   0   4       13.61       62.46     86.62 o 
 -16   0   4      165.26      226.79     72.84 o 
 -14   0   4     1448.66     1426.15    135.49 o 
 -12   0   4    13076.56    13020.45    406.83 o 
 -10   0   4     6083.48     6660.64    259.40 o 
  -8   0   4     2867.14     2714.06    150.92 o 
  -6   0   4     3869.80     3945.29    181.97 o 
  -4   0   4     3373.23     3921.06    122.12 o 
  -2   0   4    14727.16    14828.18    225.06 o 
   0   0   4     2733.99     2681.46     76.85 o 
   2   0   4     3087.80     3136.59    119.88 o 
   4   0   4     5807.59     6027.72    124.77 o 
   6   0   4     3711.51     3719.50    142.62 o 
   8   0   4     1056.62     1211.82     99.44 o 
  10   0   4      360.02      375.32    100.49 o 
  12   0   4     5200.48     4569.18    294.21 o 
  14   0   4        2.73      -20.85     66.87 o 
  16   0   4       19.24       25.72     94.89 o 
 -23   1   4       23.45     -101.41    101.41 o 
 -21   1   4        2.24       20.07     65.30 o 
 -19   1   4      333.14      283.49     81.31 o 
 -17   1   4       92.88       98.33     52.29 o 
 -15   1   4        9.68       36.50     30.37 o 
 -13   1   4     2954.43     3050.28    259.58 o 
 -11   1   4     1357.85     1349.79    136.13 o 
  -9   1   4      449.27      552.94     58.36 o 
  -7   1   4      523.89      470.69    145.22 o 
  -5   1   4      933.50      921.98     53.25 o 
  -3   1   4        4.89       23.46     15.16 o 
  -1   1   4      934.82      993.39     40.30 o 
   1   1   4       95.75       79.33     14.33 o 
   3   1   4      927.25      973.61     33.02 o 
   5   1   4      521.50      457.87     55.85 o 
   7   1   4       31.55       76.58     25.71 o 
   9   1   4      307.89      385.28     55.55 o 
  11   1   4       29.94       -9.14     38.34 o 
  13   1   4       30.49       74.63     54.38 o 
  15   1   4        0.09      -16.32     54.98 o 
 -24   2   4       54.61      -52.54    110.32 o 
 -22   2   4      340.45      500.98    145.04 o 
 -20   2   4      297.14      233.44    128.74 o 
 -18   2   4     1264.22     1327.52    136.13 o 
 -16   2   4      238.79      213.41     61.39 o 
 -14   2   4       41.56       18.47     32.07 o 
 -12   2   4     4787.77     5199.58    140.72 o 
 -10   2   4     2696.94     2618.09    110.01 o 
  -8   2   4     6890.92     6421.07    175.54 o 
  -6   2   4    12797.88    12027.63    208.94 o 
  -4   2   4      989.37     1246.47     59.48 o 
  -2   2   4      341.74      316.94     55.23 o 
   0   2   4    10155.38    10214.77    141.62 o 
   2   2   4     3402.09     3246.49     73.69 o 
   4   2   4     5455.55     5515.36    146.38 o 
   6   2   4      992.68      947.42     48.64 o 
   8   2   4      641.64      736.98     70.79 o 
  10   2   4     1308.54     1217.80    159.58 o 
  12   2   4     1908.22     1961.37    153.48 o 
  14   2   4      120.60       86.07     55.51 o 
  16   2   4      162.05      133.62     70.25 o 
 -23   3   4        3.95      -14.88    101.04 o 
 -21   3   4        0.17       27.74     67.77 o 
 -19   3   4       18.64       90.77     74.72 o 
 -17   3   4      211.95      225.78    130.39 o 
 -15   3   4       53.10       64.54     46.85 o 
 -13   3   4      609.56      690.78     69.40 o 
 -11   3   4      639.49      693.28    139.83 o 
  -9   3   4     1773.08     1783.79     94.64 o 
  -7   3   4     2976.10     2955.82     81.26 o 
  -5   3   4        3.85       -7.89     20.91 o 
  -3   3   4        5.18        9.45     13.86 o 
  -1   3   4     2508.85     2835.80     58.23 o 
   1   3   4      108.39       92.70     14.80 o 
   3   3   4     1737.74     1732.42     57.08 o 
   5   3   4      752.32      714.98     69.95 o 
   7   3   4     1539.41     1565.49     74.06 o 
   9   3   4      836.13      861.51     77.27 o 
  11   3   4       91.40      126.94     46.11 o 
  13   3   4       15.52        2.91     50.57 o 
  15   3   4       19.21      118.44     71.33 o 
 -22   4   4      318.15      306.98    129.70 o 
 -20   4   4      220.23      248.36    103.93 o 
 -18   4   4     1983.35     2028.64    159.86 o 
 -16   4   4        2.48       11.50     45.74 o 
 -14   4   4     1065.53     1021.16    105.28 o 
 -12   4   4     2653.80     2610.14    100.11 o 
 -10   4   4       11.96        2.01     15.60 o 
  -8   4   4      337.63      290.26     38.70 o 
  -6   4   4     5468.25     5214.22    111.40 o 
  -4   4   4    12422.23    11891.84    179.02 o 
  -2   4   4       91.05       53.43     15.04 o 
   0   4   4     9032.35     9241.72    118.02 o 
   2   4   4      285.58      241.12     27.33 o 
   4   4   4     1630.91     1644.24     59.57 o 
   6   4   4     1001.61     1193.37     67.66 o 
   8   4   4       69.54       73.57     33.43 o 
  10   4   4     1668.80     1608.47    114.70 o 
  12   4   4      732.89      847.23     89.08 o 
  14   4   4      562.97      544.55    101.51 o 
  16   4   4      114.28      125.07     73.68 o 
 -23   5   4       67.36      112.34    125.84 o 
 -21   5   4      188.52      221.46     90.22 o 
 -19   5   4        0.92      -56.55     58.50 o 
 -17   5   4      319.28      296.17     77.73 o 
 -15   5   4     1631.95     1624.46    107.59 o 
 -13   5   4       12.87       30.42     39.14 o 
 -11   5   4      128.71       81.61     26.71 o 
  -9   5   4      144.06       96.29     24.17 o 
  -7   5   4     2936.04     2835.72     87.16 o 
  -5   5   4     2970.39     2867.65    153.05 o 
  -3   5   4     9450.89     9626.63    193.99 o 
  -1   5   4      124.04       92.18     17.74 o 
   1   5   4     2809.57     3153.64     76.63 o 
   3   5   4     1319.78     1247.34     53.29 o 
   5   5   4      820.02     1045.58     81.39 o 
   7   5   4     1026.50      956.83     66.06 o 
   9   5   4      315.42      352.38     55.10 o 
  11   5   4      351.74      375.69     64.80 o 
  13   5   4      427.76      581.92    117.94 o 
  15   5   4      106.51       77.10     73.85 o 
 -22   6   4       61.80      106.19    114.18 o 
 -20   6   4      125.13       39.08     71.59 o 
 -18   6   4      916.81      839.62    175.10 o 
 -16   6   4      315.55      421.44     82.33 o 
 -14   6   4      409.12      454.08    109.58 o 
 -12   6   4      149.94      253.62     47.01 o 
 -10   6   4      732.05      700.50     48.02 o 
  -8   6   4      800.40      761.91     58.54 o 
  -6   6   4      390.73      413.81     39.83 o 
  -4   6   4     1308.54     1282.18     64.36 o 
  -2   6   4     2439.45     2570.84     64.87 o 
   0   6   4    11246.66    11363.02    153.43 o 
   2   6   4       48.19       61.45     20.37 o 
   4   6   4      128.04       93.39     28.06 o 
   6   6   4      159.33      185.92     40.56 o 
   8   6   4      478.89      543.74     56.83 o 
  10   6   4     1511.94     1444.97    105.52 o 
  12   6   4      159.21      227.28     57.85 o 
  14   6   4       71.34      109.77     67.00 o 
  16   6   4       68.89      161.02    108.11 o 
 -21   7   4      209.98      163.60     93.51 o 
 -19   7   4       13.99      116.87     67.35 o 
 -17   7   4       84.22       23.27     50.75 o 
 -15   7   4     1842.68     1545.80    232.81 o 
 -13   7   4      172.18      190.13     61.33 o 
 -11   7   4      674.30      754.82     74.47 o 
  -9   7   4       13.90       14.01     20.89 o 
  -7   7   4      807.15      745.99     52.73 o 
  -5   7   4      899.18      950.57     57.24 o 
  -3   7   4     4469.40     4665.18    110.46 o 
  -1   7   4     2640.54     2604.74     67.26 o 
   1   7   4      803.85      766.15     50.96 o 
   3   7   4     1072.38     1137.17     79.11 o 
   5   7   4      145.13      169.80     34.59 o 
   7   7   4        1.88       28.98     28.61 o 
   9   7   4      388.73      444.97     55.73 o 
  11   7   4     2078.81     2152.55    130.33 o 
  13   7   4       67.46      114.55     65.91 o 
  15   7   4      354.23      364.18     88.79 o 
 -22   8   4       43.31      114.73    178.66 o 
 -20   8   4      194.43       86.13     67.78 o 
 -18   8   4       15.43       59.86     55.33 o 
 -16   8   4      557.89      433.34     89.01 o 
 -14   8   4       85.00      109.46     41.68 o 
 -12   8   4       45.57       36.83     31.68 o 
 -10   8   4      392.19      454.68    104.66 o 
  -8   8   4      148.59      202.42     31.73 o 
  -6   8   4     1655.27     1718.41     76.30 o 
  -4   8   4      510.99      521.67     46.63 o 
  -2   8   4      681.47      703.27     51.02 o 
   0   8   4      131.99      174.72     38.74 o 
   2   8   4      236.72      276.49     45.42 o 
   4   8   4     2662.41     2471.81    134.08 o 
   6   8   4      373.55      365.86     48.95 o 
   8   8   4      112.12       67.71     38.55 o 
  10   8   4      932.09      858.69     78.04 o 
  12   8   4        6.50       15.13     46.12 o 
  14   8   4        1.35      -31.66     68.45 o 
 -21   9   4       21.53      -91.12     91.12 o 
 -19   9   4      222.72      355.05    180.82 o 
 -17   9   4       32.37       20.47     54.59 o 
 -15   9   4      522.94      434.23     67.18 o 
 -13   9   4     1110.52     1174.57    171.97 o 
 -11   9   4      533.34      542.42     69.06 o 
  -9   9   4      378.94      302.11     70.28 o 
  -7   9   4      768.49      742.97     52.44 o 
  -5   9   4     1183.69     1146.32     69.79 o 
  -3   9   4     1030.41     1082.05     64.28 o 
  -1   9   4       19.49       23.22     28.64 o 
   1   9   4     2064.62     2123.13    134.48 o 
   3   9   4     2827.41     2921.27    242.77 o 
   5   9   4     4021.52     4408.20    128.80 o 
   7   9   4      283.89      277.84     49.09 o 
   9   9   4      779.30      854.92     77.59 o 
  11   9   4      248.39      124.74     66.50 o 
  13   9   4      195.26      135.31     76.69 o 
 -20  10   4       24.91       65.13    102.88 o 
 -18  10   4        1.43       48.68     63.13 o 
 -16  10   4       22.29       10.41     39.83 o 
 -14  10   4        3.40        6.55     37.96 o 
 -12  10   4      159.79      133.69     44.12 o 
 -10  10   4      657.81      508.59     66.84 o 
  -8  10   4      631.79      759.99     76.77 o 
  -6  10   4      171.50      130.58     29.63 o 
  -4  10   4      137.64      158.29     33.11 o 
  -2  10   4     1628.88     1658.35     79.03 o 
   0  10   4      242.18      179.60     57.56 o 
   2  10   4      804.68      669.38     93.66 o 
   4  10   4      216.42       24.01     49.65 o 
   6  10   4      149.16      257.93     56.62 o 
   8  10   4      150.79      120.11     50.16 o 
  10  10   4     1313.97     1346.10    116.41 o 
  12  10   4      112.47      -49.31     49.31 o 
  14  10   4      175.80      133.37    112.80 o 
 -19  11   4       71.82       87.81    104.72 o 
 -17  11   4       45.25      112.68     62.93 o 
 -15  11   4      241.24      214.72     58.47 o 
 -13  11   4      672.49      823.39     90.71 o 
 -11  11   4     1129.55     1023.34     96.69 o 
  -9  11   4       26.57       -1.31     29.58 o 
  -7  11   4      985.14     1053.41     72.89 o 
  -5  11   4     1634.56     1633.79     84.10 o 
  -3  11   4       18.31       28.17     27.21 o 
  -1  11   4     1803.26     1670.41    258.11 o 
   1  11   4     1244.86     1192.05    118.94 o 
   3  11   4      619.32      734.16    103.31 o 
   5  11   4      829.19      744.73    126.53 o 
   7  11   4      564.69      703.25    170.48 o 
   9  11   4       50.62       73.41     62.85 o 
  11  11   4        6.35      -19.11     68.62 o 
 -18  12   4        3.30      149.27    113.44 o 
 -16  12   4        6.15      -17.02     46.76 o 
 -14  12   4      418.13      305.96     68.79 o 
 -12  12   4      238.64      141.08     77.42 o 
 -10  12   4      201.24      250.63     54.06 o 
  -8  12   4       37.87       -0.32     37.94 o 
  -6  12   4      536.44      572.32     52.92 o 
  -4  12   4     1554.93     1588.66    116.45 o 
  -2  12   4      326.22      315.42     55.80 o 
   0  12   4       14.91       53.72     49.52 o 
   2  12   4      138.84       56.65     54.23 o 
   4  12   4        0.43       39.06     53.16 o 
   6  12   4       70.56       68.74     58.65 o 
   8  12   4       31.77       35.95     64.35 o 
  10  12   4        3.73       14.64     65.51 o 
  12  12   4      143.35      121.71    120.06 o 
 -15  13   4       28.67       32.62     71.14 o 
 -13  13   4      927.55     1048.18    109.19 o 
 -11  13   4        2.01       62.29     43.14 o 
  -9  13   4        3.18       17.71     40.63 o 
  -7  13   4      485.90      473.28     71.08 o 
  -5  13   4     5067.38     5366.01    150.59 o 
  -3  13   4      293.59      325.35     87.13 o 
  -1  13   4       76.87       56.25     52.51 o 
   1  13   4      160.19      167.72     69.92 o 
   3  13   4       65.59       62.39     64.57 o 
   5  13   4      883.41      879.87    127.42 o 
   7  13   4      291.42      439.01    104.53 o 
   9  13   4      231.59      255.07     84.43 o 
  11  13   4       54.50      109.03    113.07 o 
 -14  14   4      147.49       69.13     99.53 o 
 -12  14   4      176.48      189.05     81.21 o 
 -10  14   4        0.60       10.33     44.53 o 
  -8  14   4        9.11       15.13     39.87 o 
  -6  14   4      336.78      332.30     55.67 o 
  -4  14   4      914.25     1010.30    118.34 o 
  -2  14   4      226.95      285.77     79.17 o 
   0  14   4      245.90      147.22     62.14 o 
   2  14   4        4.92       96.74     68.48 o 
   4  14   4      111.13       43.64     98.84 o 
   6  14   4        1.08       -3.89     63.69 o 
   8  14   4       37.35        5.18     67.67 o 
 -13  15   4      422.48      389.68    138.75 o 
 -11  15   4       76.24      -39.12     45.06 o 
  -9  15   4      301.67      267.57     65.71 o 
  -7  15   4      147.11      159.25     56.17 o 
  -5  15   4      939.37      738.43    154.78 o 
  -3  15   4      683.84      755.87    111.58 o 
  -1  15   4       58.24      139.11     67.37 o 
   1  15   4       24.31        2.85     53.74 o 
   3  15   4        5.18       84.85     68.14 o 
   5  15   4      636.03      684.18    131.40 o 
   7  15   4      209.80      132.18    103.15 o 
 -12  16   4       53.87        0.64     81.75 o 
 -10  16   4      159.45       77.80     54.52 o 
  -8  16   4        8.20       56.25     52.73 o 
  -6  16   4      131.54      129.88     90.11 o 
  -4  16   4        4.06      -40.97     73.12 o 
  -2  16   4      229.66      269.41     85.48 o 
   0  16   4      195.35      224.61     76.42 o 
   2  16   4      165.43      135.46    148.12 o 
   4  16   4      163.31      201.07     84.71 o 
 -11  17   4      153.63      146.69    110.23 o 
  -9  17   4       32.18      -34.41     53.47 o 
  -7  17   4       25.85       38.25     66.11 o 
  -5  17   4       50.56       48.78     81.66 o 
  -3  17   4      175.22      327.83    117.30 o 
  -1  17   4      256.47      354.62     97.65 o 
   1  17   4       52.02      115.55    124.92 o 
 -23   1   5       45.73       91.07     90.05 o 
 -21   1   5     1016.41     1096.82    247.55 o 
 -19   1   5       18.61      100.58     92.68 o 
 -17   1   5      234.57      347.35     62.02 o 
 -15   1   5     2389.15     2686.24    134.02 o 
 -13   1   5     1087.83      923.96    167.91 o 
 -11   1   5     4342.85     4350.32    157.04 o 
  -9   1   5     3598.35     3559.06    176.36 o 
  -7   1   5     1234.87     1294.46     70.29 o 
  -5   1   5     3296.23     3788.29    110.57 o 
  -3   1   5     7151.49     6993.89    132.18 o 
  -1   1   5     7356.39     7606.24    125.17 o 
   1   1   5     6736.02     6435.19     98.24 o 
   3   1   5     4271.39     4331.25    151.69 o 
   5   1   5      374.57      406.72     45.47 o 
   7   1   5      665.23      799.98     61.88 o 
   9   1   5     1390.95     1455.18    128.51 o 
  11   1   5      249.57      262.74     69.35 o 
  13   1   5      165.29      182.01     73.23 o 
  15   1   5      182.27       17.91     93.78 o 
 -24   2   5       33.67       40.90    125.11 o 
 -22   2   5       21.30       -2.20     75.24 o 
 -20   2   5        2.76      131.90     97.37 o 
 -18   2   5       66.23      -24.14     46.34 o 
 -16   2   5       13.85       64.11     39.14 o 
 -14   2   5      309.43      326.64     51.91 o 
 -12   2   5      334.07      366.77     69.49 o 
 -10   2   5     1181.25     1074.70    176.36 o 
  -8   2   5     1893.94     1869.89     82.14 o 
  -6   2   5     1403.37     1673.23    109.55 o 
  -4   2   5        1.45       28.82     19.73 o 
  -2   2   5        7.95       -6.31     13.10 o 
   0   2   5      628.41      614.48     40.61 o 
   2   2   5       31.34       52.21     18.22 o 
   4   2   5      712.47      606.83     43.04 o 
   6   2   5       19.70       -4.75     23.53 o 
   8   2   5     1255.81     1117.59    103.32 o 
  10   2   5       55.92      115.64     58.98 o 
  12   2   5       38.53        6.90     68.25 o 
  14   2   5        8.66       70.39     57.59 o 
 -23   3   5       12.66      -52.48     80.20 o 
 -21   3   5      597.08      682.67    171.77 o 
 -19   3   5     1267.08     1248.73    138.22 o 
 -17   3   5      323.29      342.25     76.52 o 
 -15   3   5      814.16      821.73     75.38 o 
 -13   3   5       37.45       95.26     47.63 o 
 -11   3   5     1085.00     1218.01     77.28 o 
  -9   3   5     3861.53     3944.57    121.61 o 
  -7   3   5     1168.19     1114.97     69.04 o 
  -5   3   5     4889.22     4684.62    127.76 o 
  -3   3   5     4547.00     4373.22    124.80 o 
  -1   3   5     1596.96     1681.63     95.74 o 
   1   3   5     2093.60     2289.73     85.04 o 
   3   3   5     1004.15     1110.05     54.85 o 
   5   3   5     1252.52     1332.79     98.29 o 
   7   3   5     1321.79     1461.35     96.74 o 
   9   3   5     1289.42     1074.85     91.61 o 
  11   3   5      261.16      374.69     78.64 o 
  13   3   5      131.04      184.09     97.73 o 
  15   3   5      384.73      427.40    147.24 o 
 -22   4   5        1.98      -81.66     81.66 o 
 -20   4   5       10.27      -39.88     55.24 o 
 -18   4   5     1069.82      947.75    215.81 o 
 -16   4   5     1094.49     1246.89    127.19 o 
 -14   4   5       20.37       -5.81     44.85 o 
 -12   4   5      134.02      108.34     45.09 o 
 -10   4   5        7.20       31.19     21.51 o 
  -8   4   5      104.68      142.56     27.27 o 
  -6   4   5     4531.63     4342.11    107.54 o 
  -4   4   5        6.02        3.47     14.04 o 
  -2   4   5      547.23      598.06     37.46 o 
   0   4   5      561.60      567.28     41.05 o 
   2   4   5     1920.30     1958.22     68.00 o 
   4   4   5      316.96      296.86     36.04 o 
   6   4   5       44.26       53.44     41.96 o 
   8   4   5     2369.78     2257.41    138.94 o 
  10   4   5      495.35      350.33     61.13 o 
  12   4   5      131.87      166.06     65.99 o 
  14   4   5       62.09      -20.47     81.71 o 
 -21   5   5       67.36       78.51     81.22 o 
 -19   5   5      382.05      355.27    125.20 o 
 -17   5   5       38.81      -46.24     46.24 o 
 -15   5   5      687.87      612.98     92.39 o 
 -13   5   5      873.05     1043.98     69.36 o 
 -11   5   5      570.61      599.88     53.55 o 
  -9   5   5     1425.02     1498.45     73.99 o 
  -7   5   5      636.03      651.55     50.94 o 
  -5   5   5     2835.07     2851.95     86.40 o 
  -3   5   5     6901.32     7104.85    120.61 o 
  -1   5   5     1643.92     1619.97     68.62 o 
   1   5   5     1744.12     1594.52     63.67 o 
   3   5   5      126.69       88.30     25.33 o 
   5   5   5      828.37      791.28     90.03 o 
   7   5   5     6557.34     6485.14    188.49 o 
   9   5   5     2237.47     2168.51    146.79 o 
  11   5   5      420.06      536.08     77.70 o 
  13   5   5       41.44       62.44     65.75 o 
 -22   6   5      146.63       50.84     86.38 o 
 -20   6   5        3.52       94.82     76.69 o 
 -18   6   5      389.03      462.83     98.30 o 
 -16   6   5     1291.04     1136.72    128.40 o 
 -14   6   5      102.50       81.31     49.51 o 
 -12   6   5       57.91       42.51     28.54 o 
 -10   6   5      501.10      609.45     52.96 o 
  -8   6   5        2.50      -16.41     16.41 o 
  -6   6   5      267.80      243.21     35.11 o 
  -4   6   5     2507.53     2443.84     83.98 o 
  -2   6   5     2308.19     2372.77     79.74 o 
   0   6   5     3846.89     3999.45    105.38 o 
   2   6   5      427.24      430.60     40.43 o 
   4   6   5      211.37      230.77     39.79 o 
   6   6   5      642.30      657.46     66.89 o 
   8   6   5      711.23      612.18     76.09 o 
  10   6   5      811.37      858.11     92.86 o 
  12   6   5      437.41      346.04    122.30 o 
  14   6   5      155.72      160.91     77.25 o 
 -21   7   5       46.82       75.06     83.26 o 
 -19   7   5       10.91      -26.32     62.00 o 
 -17   7   5       39.87       18.15     54.54 o 
 -15   7   5      569.62      721.04     93.10 o 
 -13   7   5       93.35      133.90     40.79 o 
 -11   7   5     1256.90     1201.21     98.24 o 
  -9   7   5     1658.63     1653.67    160.42 o 
  -7   7   5       39.82       52.15     29.06 o 
  -5   7   5     2293.05     2143.51     81.56 o 
  -3   7   5      677.99      812.39     59.73 o 
  -1   7   5       93.87      107.72     28.38 o 
   1   7   5      269.51      278.13     35.59 o 
   3   7   5      557.46      585.10     56.50 o 
   5   7   5       48.76       20.61     29.78 o 
   7   7   5     2623.14     2487.59    109.08 o 
   9   7   5      908.89      863.56    107.84 o 
  11   7   5        6.11       -7.83     44.99 o 
  13   7   5       86.90       22.23     55.65 o 
 -22   8   5      173.21      249.57    175.35 o 
 -20   8   5        0.70      -12.27     76.10 o 
 -18   8   5      616.39      612.27    117.93 o 
 -16   8   5       33.23      147.88     62.86 o 
 -14   8   5      113.52       53.57     38.98 o 
 -12   8   5       91.10      185.82     45.45 o 
 -10   8   5     1829.49     1823.44     89.35 o 
  -8   8   5     6056.24     6273.42    185.14 o 
  -6   8   5       63.57        8.04     22.00 o 
  -4   8   5     2196.78     2241.69     87.19 o 
  -2   8   5      187.00      205.40     43.73 o 
   0   8   5     1122.09     1140.59     80.69 o 
   2   8   5     1190.47     1191.99     83.67 o 
   4   8   5     1691.87     1669.03     87.35 o 
   6   8   5      476.16      520.57     58.59 o 
   8   8   5       14.19       -7.11     31.57 o 
  10   8   5     1061.09     1123.32    108.03 o 
  12   8   5      129.39      179.08     67.56 o 
 -21   9   5        8.36       -4.96    153.31 o 
 -19   9   5        9.43       30.80    110.73 o 
 -17   9   5       49.32       22.69     63.92 o 
 -15   9   5       65.66       12.85     54.69 o 
 -13   9   5      293.12      446.19     65.52 o 
 -11   9   5      490.99      360.65     79.57 o 
  -9   9   5     2451.34     2390.85     98.47 o 
  -7   9   5     2389.80     2310.40    131.38 o 
  -5   9   5      361.83      431.74     89.85 o 
  -3   9   5     1237.35     1101.29    101.97 o 
  -1   9   5        1.17      -22.74     28.41 o 
   1   9   5      551.30      686.21     94.79 o 
   3   9   5      197.68      124.36     70.50 o 
   5   9   5       56.25       47.49     41.77 o 
   7   9   5       12.51       40.16     36.59 o 
   9   9   5      551.25      429.45     71.76 o 
  11   9   5        0.98        2.08     63.71 o 
  13   9   5       38.92       54.23     73.88 o 
 -20  10   5      101.68       30.31    129.33 o 
 -18  10   5      145.64      143.59     75.51 o 
 -16  10   5       26.46        8.27     73.78 o 
 -14  10   5      148.15      203.10     51.04 o 
 -12  10   5      258.59      225.06     49.97 o 
 -10  10   5      721.65      683.96     75.17 o 
  -8  10   5     7404.64     7326.73    170.90 o 
  -6  10   5      620.55      619.96     58.68 o 
  -4  10   5       24.51       45.93     34.36 o 
  -2  10   5       65.28       37.96     35.77 o 
   0  10   5      736.24      608.26    110.92 o 
   2  10   5     1492.42     1464.63    131.42 o 
   4  10   5      598.81      706.36    101.46 o 
   6  10   5     1171.63     1497.55    117.86 o 
   8  10   5      206.33      270.23     75.69 o 
  10  10   5      267.14      424.37    143.02 o 
  12  10   5      108.65      264.27    135.49 o 
 -17  11   5       52.57       62.23     57.25 o 
 -15  11   5        0.09       -5.78     42.04 o 
 -13  11   5      191.01      201.76     50.81 o 
 -11  11   5        2.39       16.57     36.26 o 
  -9  11   5      513.66      509.19     66.60 o 
  -7  11   5      458.21      369.05     49.57 o 
  -5  11   5       35.89       34.69     27.57 o 
  -3  11   5      594.63      747.87     85.28 o 
  -1  11   5       43.55       63.51     55.30 o 
   1  11   5      388.51      421.68     94.24 o 
   3  11   5       20.25       21.24     52.54 o 
   5  11   5        1.94       55.68     45.20 o 
   7  11   5        3.91       10.96     52.29 o 
   9  11   5       99.96      117.19     76.15 o 
 -16  12   5      273.86      258.20     62.45 o 
 -14  12   5      434.13      371.95     62.80 o 
 -12  12   5      119.53       27.67     39.03 o 
 -10  12   5      145.79       91.07     43.22 o 
  -8  12   5      403.23      360.57     84.23 o 
  -6  12   5     2074.11     1965.89     99.72 o 
  -4  12   5        4.27      -16.54     40.14 o 
  -2  12   5      758.73      787.88    106.41 o 
   0  12   5      620.76      695.89    131.90 o 
   2  12   5      483.34      339.08    116.38 o 
   4  12   5      117.63      161.58     67.18 o 
   6  12   5      325.29      342.83    152.02 o 
   8  12   5      171.15      333.02     95.84 o 
 -15  13   5        1.88       34.47     47.27 o 
 -13  13   5       24.10       57.09     48.19 o 
 -11  13   5       11.94        4.18     44.68 o 
  -9  13   5       28.41       42.94     40.97 o 
  -7  13   5       47.73       -7.19     36.67 o 
  -5  13   5        3.25       80.11     43.85 o 
  -3  13   5       79.76       77.84     54.68 o 
  -1  13   5       36.26       25.53     49.75 o 
   1  13   5        4.82       68.88     60.78 o 
   3  13   5       50.12       63.44    123.22 o 
   5  13   5        3.11       42.24     66.14 o 
   7  13   5        2.30       21.17     63.47 o 
   9  13   5        0.00       17.64    103.06 o 
 -14  14   5      240.20      246.63     68.36 o 
 -12  14   5       24.56      -18.40     43.95 o 
 -10  14   5       62.86       88.82     45.25 o 
  -8  14   5      288.48      319.24     63.14 o 
  -6  14   5      414.32      342.10     80.77 o 
  -4  14   5      224.48      203.66     67.91 o 
  -2  14   5      764.59      743.46    177.01 o 
   0  14   5      224.70      300.13    104.26 o 
   2  14   5      608.67      751.37    120.93 o 
   4  14   5       13.87      -10.01     71.28 o 
   6  14   5      135.57      122.63     84.97 o 
 -13  15   5       55.59       26.41     56.84 o 
 -11  15   5       22.30       13.61     45.94 o 
  -9  15   5       56.66       37.84     44.41 o 
  -7  15   5       47.61      -19.54     47.67 o 
  -5  15   5        9.37        7.99     58.51 o 
  -3  15   5       35.20       69.30    107.06 o 
  -1  15   5        8.77       79.41     69.59 o 
   1  15   5       89.35       61.59     70.53 o 
   3  15   5       53.90      -21.68     61.46 o 
 -12  16   5        4.17       -0.28     62.69 o 
 -10  16   5      130.42       83.89     53.93 o 
  -8  16   5       68.07       64.49     61.64 o 
  -6  16   5      177.49      261.05    116.11 o 
  -4  16   5       39.47       32.15     85.52 o 
  -2  16   5      384.34      556.45    146.28 o 
   0  16   5       40.22       78.83     70.67 o 
   2  16   5      328.54      198.32    146.60 o 
  -9  17   5       25.32      -51.90     74.40 o 
  -1  17   5        4.48        4.96    122.17 o 
 -22   0   6     1320.05     1377.01    250.95 o 
 -20   0   6       10.70      -36.93     71.74 o 
 -18   0   6        2.80      -16.63     73.21 o 
 -16   0   6       29.75      -32.15     58.42 o 
 -14   0   6     1877.65     1706.68    174.71 o 
 -12   0   6     3058.80     3184.09    209.80 o 
 -10   0   6     3847.63     4226.56    238.46 o 
  -8   0   6      877.91      829.82    118.77 o 
  -6   0   6     5578.39     4998.51    250.12 o 
  -4   0   6     1498.70     1465.68     91.97 o 
  -2   0   6     2324.33     2428.11    102.21 o 
   0   0   6       81.46       99.78     28.22 o 
   2   0   6      352.96      236.97    145.45 o 
   4   0   6     9182.47     8187.43    248.47 o 
   6   0   6        4.01       43.07     42.62 o 
   8   0   6     1532.15     1198.99    173.52 o 
  10   0   6      242.77       -3.67     73.94 o 
  12   0   6      438.60      380.47    122.99 o 
 -23   1   6        0.35      -10.83    162.68 o 
 -21   1   6        1.28      -17.18     60.04 o 
 -19   1   6        0.05      -21.89     56.31 o 
 -17   1   6      125.39      129.55     61.83 o 
 -15   1   6      104.38      147.64     63.01 o 
 -13   1   6       16.41       15.97     47.58 o 
 -11   1   6       30.15       39.49     47.17 o 
  -9   1   6       14.89       18.42     30.38 o 
  -7   1   6      118.47       62.67     34.40 o 
  -5   1   6     1293.27     1306.93     76.29 o 
  -3   1   6        0.44        3.15     18.34 o 
  -1   1   6      132.69      138.21     26.25 o 
   1   1   6       20.03       24.82     19.85 o 
   3   1   6     1642.51     1602.02     80.31 o 
   5   1   6      553.26      576.43     81.72 o 
   7   1   6       41.93       53.93     35.62 o 
   9   1   6      351.58      296.82     73.19 o 
  11   1   6       79.82      106.09     61.73 o 
  13   1   6        0.99      -30.24     47.88 o 
 -24   2   6      115.58       84.23    164.42 o 
 -22   2   6      456.83      768.83    182.79 o 
 -20   2   6      341.15      404.33     98.44 o 
 -18   2   6      515.53      524.90     97.75 o 
 -16   2   6       47.12       46.17     46.06 o 
 -14   2   6      721.52      871.04     97.41 o 
 -12   2   6      830.17      928.60     93.90 o 
 -10   2   6     4703.64     4737.85    229.50 o 
  -8   2   6      486.67      492.92     55.40 o 
  -6   2   6     3062.02     3107.38    136.07 o 
  -4   2   6     3588.00     3756.69    102.74 o 
  -2   2   6     2730.59     2588.13     76.84 o 
   0   2   6     1449.96     1509.37     64.29 o 
   2   2   6      786.44      789.53     61.08 o 
   4   2   6     7278.21     6954.25    160.26 o 
   6   2   6     1441.74     1304.72     95.10 o 
   8   2   6      460.90      424.84     66.06 o 
  10   2   6      122.35       79.72     56.30 o 
  12   2   6       72.15       18.89     88.18 o 
 -23   3   6       17.60       36.74    111.15 o 
 -21   3   6      122.92      219.44     86.29 o 
 -19   3   6      259.96      203.50     77.10 o 
 -17   3   6        9.60       31.75     54.92 o 
 -15   3   6       89.82      104.29     44.32 o 
 -13   3   6       53.67       70.20     36.02 o 
 -11   3   6      711.29      781.38     86.12 o 
  -9   3   6      182.76      166.80     40.20 o 
  -7   3   6     3668.34     3650.77    124.58 o 
  -5   3   6      536.99      547.30     58.18 o 
  -3   3   6      764.65      810.02     55.20 o 
  -1   3   6      321.26      301.72     35.50 o 
   1   3   6        9.60       -7.33     19.13 o 
   3   3   6     2223.98     2140.59     89.87 o 
   5   3   6      504.31      371.75    101.65 o 
   7   3   6     1217.15     1114.98    184.51 o 
   9   3   6      321.55      205.83     53.17 o 
  11   3   6       75.94       54.51     58.43 o 
  13   3   6       42.42      -50.63     50.63 o 
 -22   4   6       63.74      170.94    128.78 o 
 -20   4   6       92.00      175.27     80.40 o 
 -18   4   6      834.38      706.54    116.38 o 
 -16   4   6      563.15      750.99    104.66 o 
 -14   4   6     2212.54     2142.71    112.89 o 
 -12   4   6     1490.79     1344.60    116.59 o 
 -10   4   6      993.71      958.91    101.94 o 
  -8   4   6      453.08      451.39     48.07 o 
  -6   4   6     3161.61     3140.97     96.73 o 
  -4   4   6     4651.32     4900.44    104.18 o 
  -2   4   6     2839.47     2660.77    192.43 o 
   0   4   6     1674.79     1649.67     76.37 o 
   2   4   6       30.24       29.44     22.02 o 
   4   4   6      615.02      731.72     75.42 o 
   6   4   6     2947.33     2592.91    227.78 o 
   8   4   6       87.46       64.31     40.78 o 
  10   4   6      406.21      392.19     68.39 o 
  12   4   6      156.70      120.45    116.15 o 
 -21   5   6      155.82      141.69     96.49 o 
 -19   5   6      118.28      203.59     83.68 o 
 -17   5   6      207.38      207.21     70.84 o 
 -15   5   6      169.16      192.27     64.64 o 
 -13   5   6      172.73      137.80     37.18 o 
 -11   5   6     1421.19     1394.97     79.44 o 
  -9   5   6     1039.25      935.64     69.74 o 
  -7   5   6     2857.72     2831.75     95.35 o 
  -5   5   6      589.18      581.13     51.47 o 
  -3   5   6     1025.21     1082.40     63.65 o 
  -1   5   6      490.86      520.94     48.45 o 
   1   5   6      976.82      940.45     57.14 o 
   3   5   6      245.79      240.38     39.54 o 
   5   5   6        3.30      -24.76     26.14 o 
   7   5   6      149.74      167.29     49.73 o 
   9   5   6       34.10       34.39     55.54 o 
  11   5   6      391.28      463.88    119.73 o 
 -22   6   6       12.82        2.67     78.08 o 
 -20   6   6       28.78      -11.00    124.65 o 
 -18   6   6      151.97      226.85     78.46 o 
 -16   6   6      330.32      367.01     82.28 o 
 -14   6   6      797.20      815.55     87.90 o 
 -12   6   6     7193.15     7464.52    219.95 o 
 -10   6   6     2091.99     1908.87     89.84 o 
  -8   6   6       83.57      120.59     31.73 o 
  -6   6   6      686.56      690.56     56.71 o 
  -4   6   6      908.48      874.09     50.57 o 
  -2   6   6     3805.10     3735.99    109.07 o 
   0   6   6      459.48      528.00     50.92 o 
   2   6   6      393.45      390.56     55.39 o 
   4   6   6       72.74       32.81     29.44 o 
   6   6   6     3585.87     3267.93    144.70 o 
   8   6   6      266.20      262.21     60.99 o 
  10   6   6       83.16      100.74     52.12 o 
  12   6   6       59.83      167.97     72.78 o 
 -21   7   6       27.37       38.30     77.02 o 
 -19   7   6      251.89      113.17    106.69 o 
 -17   7   6       35.23      -38.71     80.05 o 
 -15   7   6      229.58      225.34     56.29 o 
 -13   7   6      230.17      185.20     48.86 o 
 -11   7   6     3801.82     3759.89    122.04 o 
  -9   7   6     1005.39      972.33     69.36 o 
  -7   7   6      672.61      608.44     95.67 o 
  -5   7   6       51.82       63.42     27.86 o 
  -3   7   6     1423.09     1474.84    182.39 o 
  -1   7   6     2795.65     2889.95    118.20 o 
   1   7   6      510.38      613.65     59.10 o 
   3   7   6      352.24      321.44     48.30 o 
   5   7   6      569.22      571.06     85.79 o 
   7   7   6       88.54      168.05     54.42 o 
   9   7   6       58.12       98.70     68.43 o 
  11   7   6      133.10      109.80     63.33 o 
 -20   8   6       20.56       -2.58     70.97 o 
 -18   8   6      110.06       39.48     60.37 o 
 -16   8   6      118.77       -3.81     56.69 o 
 -14   8   6       94.72       46.39     40.34 o 
 -12   8   6     1138.71     1025.87     93.32 o 
 -10   8   6       66.75       65.51     31.09 o 
  -8   8   6       45.49       66.47     29.81 o 
  -6   8   6     1060.56     1111.83     72.16 o 
  -4   8   6       38.96       -4.03     30.56 o 
  -2   8   6       40.59        7.17     43.56 o 
   0   8   6       68.63        2.03     40.28 o 
   2   8   6      460.59      318.49     69.85 o 
   4   8   6      815.33      838.58     79.64 o 
   6   8   6     1693.92     1681.26    117.85 o 
   8   8   6      113.53      183.40     55.35 o 
  10   8   6       16.04        3.01     49.65 o 
  12   8   6       10.24      103.80    106.19 o 
 -19   9   6      290.20      255.19     95.19 o 
 -17   9   6      112.58       36.24     73.30 o 
 -15   9   6        5.55        0.28     40.03 o 
 -13   9   6      370.25      330.88     61.62 o 
 -11   9   6      468.51      353.54    113.40 o 
  -9   9   6     2938.44     2851.20    129.40 o 
  -7   9   6      874.75      862.56     80.29 o 
  -5   9   6       58.86      130.14     41.85 o 
  -3   9   6       39.41        6.34     32.77 o 
  -1   9   6       18.51       31.16     43.81 o 
   1   9   6      578.59      529.02     89.31 o 
   3   9   6     2848.55     3084.63    181.02 o 
   5   9   6      793.97      937.88    133.92 o 
   7   9   6      312.41      482.76     96.55 o 
   9   9   6       15.80       92.24     57.94 o 
  11   9   6       61.73       34.91    126.99 o 
 -18  10   6       97.47      -25.20     69.58 o 
 -16  10   6       19.49       40.20     65.35 o 
 -14  10   6      106.45       58.64     45.30 o 
 -12  10   6      128.02       36.98     36.98 o 
 -10  10   6      104.34       71.65     86.00 o 
  -8  10   6        9.39       49.43     28.72 o 
  -6  10   6       80.73       99.06     42.92 o 
  -4  10   6      108.51       81.22     41.97 o 
  -2  10   6      582.84      571.25     91.39 o 
   0  10   6       60.12       69.10     53.24 o 
   2  10   6       12.71       15.14     50.28 o 
   4  10   6       73.73       54.77     56.41 o 
   6  10   6      185.52      204.65     61.17 o 
   8  10   6        1.26      -47.19     65.16 o 
 -17  11   6       51.06       75.26     60.16 o 
 -15  11   6       59.44       48.29     51.03 o 
 -13  11   6      500.20      545.71    133.76 o 
 -11  11   6      508.49      488.91     70.78 o 
  -9  11   6      330.70      254.11     53.34 o 
  -7  11   6      233.37      269.70     55.58 o 
  -5  11   6      217.79      209.69     52.18 o 
  -3  11   6      833.20      712.13    102.54 o 
  -1  11   6      937.77      934.61    142.84 o 
   1  11   6       91.62       73.63     84.83 o 
   3  11   6      343.45      403.37     89.53 o 
   5  11   6      251.86      282.04     80.15 o 
   7  11   6      696.90      856.42    134.35 o 
 -18  12   6        0.09       20.02    103.06 o 
 -16  12   6        0.93      -17.13     45.08 o 
 -14  12   6        3.17       28.39     45.02 o 
 -12  12   6       21.42       93.84     47.31 o 
 -10  12   6       31.37       48.39     39.64 o 
  -8  12   6        0.37      -35.68     35.68 o 
  -6  12   6     1288.02     1518.82    111.49 o 
  -4  12   6       49.94       64.72     56.61 o 
  -2  12   6        1.39        7.88     50.01 o 
   0  12   6       19.68        7.10     53.42 o 
   2  12   6        1.23       27.14     56.96 o 
   4  12   6      134.59      101.75     67.81 o 
   6  12   6       47.81       40.70     71.61 o 
 -17  13   6      166.89      149.45    116.84 o 
 -15  13   6       96.07      107.57     59.52 o 
 -13  13   6      211.77      282.07     78.34 o 
 -11  13   6       18.39       -8.12     40.70 o 
  -9  13   6      379.96      222.37     58.11 o 
  -7  13   6       36.28      -15.72     39.79 o 
  -5  13   6      298.87      355.08     81.10 o 
  -3  13   6      824.91      821.99    117.83 o 
  -1  13   6      771.14      722.29    115.37 o 
   1  13   6      323.20      441.89    154.04 o 
   3  13   6       25.07       28.21     66.66 o 
   5  13   6      202.72      254.64    114.87 o 
   7  13   6       23.25      156.43    118.77 o 
 -14  14   6        0.01       11.48     49.25 o 
 -12  14   6       16.54       22.20     53.02 o 
 -10  14   6        2.89       18.01     43.25 o 
  -8  14   6        0.72       -3.48     45.75 o 
  -6  14   6       55.22       51.26     71.65 o 
  -4  14   6       43.45       55.47     60.38 o 
  -2  14   6        2.65       -7.09     55.74 o 
   0  14   6       14.88       69.92     93.74 o 
   2  14   6      237.03      243.14     83.85 o 
   4  14   6       29.49      -32.52     90.48 o 
 -13  15   6      135.91      139.53     73.05 o 
 -11  15   6       84.25      110.82     56.98 o 
  -9  15   6      283.91      211.69     71.07 o 
  -7  15   6       27.88      -57.41     70.09 o 
  -5  15   6      156.70      260.14    117.30 o 
  -3  15   6      414.25      439.61    100.25 o 
  -1  15   6      266.97      379.18    123.55 o 
   1  15   6      147.27      193.41     81.35 o 
 -10  16   6      148.15      220.18    112.52 o 
  -2  16   6       41.54      204.20    135.21 o 
 -23   1   7      213.43      268.99    107.41 o 
 -21   1   7      106.04      273.27    133.65 o 
 -19   1   7        2.21       94.56     64.62 o 
 -17   1   7      759.94      888.34    110.04 o 
 -15   1   7     1557.11     1548.73    128.41 o 
 -13   1   7       22.46       16.90     46.39 o 
 -11   1   7     4785.70     4774.39    275.70 o 
  -9   1   7     1963.38     1850.33    127.94 o 
  -7   1   7     3184.27     3149.41    151.56 o 
  -5   1   7     1619.22     1681.39     95.62 o 
  -3   1   7      503.19      564.10     47.53 o 
  -1   1   7     2464.20     2273.57     98.40 o 
   1   1   7     4199.21     4301.86    128.97 o 
   3   1   7     6571.87     6816.63    216.88 o 
   5   1   7      988.19      919.82     75.49 o 
   7   1   7      762.08      650.70    148.99 o 
   9   1   7       95.15        8.54     52.44 o 
  11   1   7      211.96      199.30    106.83 o 
 -22   2   7        0.16      -49.79     93.78 o 
 -20   2   7        4.80       42.61     64.68 o 
 -18   2   7       16.54        5.42     49.91 o 
 -16   2   7      107.69       63.50     90.34 o 
 -14   2   7     3835.20     3999.02    184.13 o 
 -12   2   7      285.14      310.97     70.64 o 
 -10   2   7      255.37      278.81     67.83 o 
  -8   2   7        7.82       -4.14     30.20 o 
  -6   2   7       30.80       59.66     32.60 o 
  -4   2   7       78.62       67.20     38.62 o 
  -2   2   7       34.23       19.63     22.73 o 
   0   2   7     3315.08     3276.39    113.35 o 
   2   2   7     3036.34     3182.77    147.65 o 
   4   2   7      331.72      323.58     72.88 o 
   6   2   7      123.09       85.11     42.70 o 
   8   2   7      374.85      215.46     70.68 o 
  10   2   7      218.83      331.17     87.26 o 
 -21   3   7       68.13       26.10     74.61 o 
 -19   3   7      499.15      644.49    148.58 o 
 -17   3   7      754.84      811.30    114.30 o 
 -15   3   7     3742.56     3765.74    150.62 o 
 -13   3   7       82.96       81.05     54.06 o 
 -11   3   7       14.80      -14.96     44.38 o 
  -9   3   7     2001.56     2152.98    225.20 o 
  -7   3   7     1325.44     1538.44     96.48 o 
  -5   3   7     3708.54     3663.28    132.83 o 
  -3   3   7      202.61      228.25     39.36 o 
  -1   3   7      291.02      322.91     38.39 o 
   1   3   7     3431.85     3472.20    115.84 o 
   3   3   7     1073.09     1074.59     77.69 o 
   5   3   7      568.14      504.14     69.54 o 
   7   3   7       66.53        8.68     39.08 o 
   9   3   7      122.54       89.94     64.62 o 
  11   3   7      233.31      182.98    108.30 o 
 -22   4   7       62.79       15.67     79.63 o 
 -20   4   7       11.49      -43.71     66.94 o 
 -18   4   7      209.49      138.02     69.17 o 
 -16   4   7        0.48      -36.68     36.77 o 
 -14   4   7     1538.22     1548.87    107.13 o 
 -12   4   7      190.59      164.48     41.03 o 
 -10   4   7        3.74      -19.29     23.84 o 
  -8   4   7      412.41      369.82     48.98 o 
  -6   4   7      206.21      221.97     40.58 o 
  -4   4   7       76.93       17.60     29.70 o 
  -2   4   7        7.31       27.53     27.21 o 
   0   4   7      846.11      849.67     59.24 o 
   2   4   7        1.49       -4.33     25.60 o 
   4   4   7     1686.57     1513.72    107.45 o 
   6   4   7        9.04       64.89     42.27 o 
   8   4   7       70.60       22.93     40.23 o 
  10   4   7       28.61       60.73     64.30 o 
 -23   5   7       13.80       80.56    140.91 o 
 -21   5   7       99.74      123.19     84.93 o 
 -19   5   7       10.14       -0.97     57.15 o 
 -17   5   7      706.38      886.72    121.40 o 
 -15   5   7     1587.86     1782.41    115.53 o 
 -13   5   7     1426.20     1439.63     90.61 o 
 -11   5   7      623.07      522.11     58.24 o 
  -9   5   7        6.01       -7.35     32.52 o 
  -7   5   7      846.00      843.50     65.32 o 
  -5   5   7     2128.08     2256.60    174.10 o 
  -3   5   7     3095.47     2869.58    102.28 o 
  -1   5   7     1610.05     1565.10    111.49 o 
   1   5   7      368.76      318.49     44.73 o 
   3   5   7      323.12      367.74     60.17 o 
   5   5   7       96.92       69.37     42.66 o 
   7   5   7      230.33      217.66     81.33 o 
   9   5   7      227.66      157.44     55.55 o 
 -22   6   7       40.13     -102.97    102.97 o 
 -20   6   7       22.65       -1.85     67.87 o 
 -18   6   7       48.13       66.93     70.30 o 
 -16   6   7      450.74      436.12     94.11 o 
 -14   6   7      837.69      867.31     78.78 o 
 -12   6   7      249.09      255.90     49.08 o 
 -10   6   7      304.23      303.17     48.06 o 
  -8   6   7        1.28       45.05     27.55 o 
  -6   6   7       38.17       41.90     35.95 o 
  -4   6   7      859.10      833.99     79.60 o 
  -2   6   7      598.35      580.98     57.38 o 
   0   6   7     1196.07     1198.55     76.28 o 
   2   6   7      233.49      230.46     44.84 o 
   4   6   7      475.28      552.56     73.85 o 
   6   6   7       28.07       -4.13     40.00 o 
   8   6   7       95.59       68.77     70.09 o 
  10   6   7      177.15      154.47     64.61 o 
 -21   7   7      163.24      192.90    148.07 o 
 -19   7   7        6.35       14.71     78.31 o 
 -17   7   7      161.27      170.29     79.68 o 
 -15   7   7       85.43       26.54     39.29 o 
 -13   7   7      140.50      161.26     69.52 o 
 -11   7   7       18.30       37.03     30.55 o 
  -9   7   7     1409.41     1353.69     84.11 o 
  -7   7   7     1166.93     1115.90     75.31 o 
  -5   7   7      893.96     1009.46     86.80 o 
  -3   7   7      157.29      150.20     55.23 o 
  -1   7   7       31.22       34.40     36.51 o 
   1   7   7       96.28      104.89     41.24 o 
   3   7   7      995.21     1157.22    105.67 o 
   5   7   7       78.88       37.93     54.30 o 
   7   7   7      105.54       24.03     50.29 o 
   9   7   7       20.32       27.10     57.99 o 
 -20   8   7      108.56       67.38     75.37 o 
 -18   8   7       93.47      106.75     73.58 o 
 -16   8   7      200.91      149.35     60.39 o 
 -14   8   7       16.14        0.86     50.74 o 
 -12   8   7       68.76       97.51     40.49 o 
 -10   8   7      612.23      656.45     66.32 o 
  -8   8   7     1083.06     1233.98     81.68 o 
  -6   8   7      887.01      836.66     84.88 o 
  -4   8   7      493.91      443.95     66.49 o 
  -2   8   7       87.03       90.04     42.36 o 
   0   8   7      151.68      250.02     69.65 o 
   2   8   7     1309.55     1241.73    126.65 o 
   4   8   7      270.19      443.07    118.13 o 
   6   8   7       82.56        3.93     44.60 o 
   8   8   7       93.46      126.79     88.32 o 
 -19   9   7        3.67       27.76     65.33 o 
 -17   9   7       13.43      -41.83     44.52 o 
 -15   9   7       76.22      180.02     54.41 o 
 -13   9   7        8.19       23.99     38.43 o 
 -11   9   7        3.30       19.37     30.67 o 
  -9   9   7     1813.02     1919.26    100.77 o 
  -7   9   7      141.61      162.67     57.93 o 
  -5   9   7      392.75      339.28     70.39 o 
  -3   9   7       13.25       36.69     40.24 o 
  -1   9   7       22.96       11.33     49.26 o 
   1   9   7      139.14      103.95     60.30 o 
   3   9   7      393.77      413.53     89.02 o 
   5   9   7      225.46      275.13     82.41 o 
   7   9   7       37.78      -55.75     55.75 o 
   9   9   7       54.40       95.71    117.30 o 
 -18  10   7       24.69       -3.72     58.18 o 
 -16  10   7      189.29      200.46     62.20 o 
 -14  10   7       10.49       -6.03     40.89 o 
 -12  10   7      629.02      567.74     80.55 o 
 -10  10   7       89.40       35.81     35.42 o 
  -8  10   7      825.01      726.60    125.94 o 
  -6  10   7     1251.02     1343.88    106.38 o 
  -4  10   7      656.76      709.43    143.80 o 
  -2  10   7      410.18      415.11     87.91 o 
   0  10   7       56.02      -46.02     47.05 o 
   2  10   7     1163.44     1279.21    135.73 o 
   4  10   7       46.10      135.61     68.39 o 
   6  10   7      247.66      287.19     90.38 o 
   8  10   7      262.62      106.74    119.41 o 
 -17  11   7       65.91       66.86     55.53 o 
 -15  11   7       37.11       -1.37     44.46 o 
 -13  11   7       10.36       27.58     38.88 o 
 -11  11   7       15.32       13.04     41.59 o 
  -9  11   7       42.13      -13.11     34.90 o 
  -7  11   7        0.13      -11.54     35.64 o 
  -5  11   7       44.51       69.89     56.53 o 
  -3  11   7       38.91        6.41     56.52 o 
  -1  11   7      104.97      136.55     68.78 o 
   1  11   7      157.49       76.63     60.55 o 
   3  11   7      400.36      291.46     83.01 o 
   5  11   7        0.10       33.25     75.51 o 
 -16  12   7      279.36      298.41     85.65 o 
 -14  12   7      358.72      272.75     71.52 o 
 -12  12   7      195.52       93.07     50.06 o 
 -10  12   7      186.79      136.60    118.40 o 
  -8  12   7       98.82       81.68     48.17 o 
  -6  12   7      265.29      203.09     80.67 o 
  -4  12   7      416.71      431.58     91.36 o 
  -2  12   7      520.03      440.49     94.00 o 
   0  12   7      346.56      309.89    182.52 o 
   2  12   7      342.86      354.36     98.21 o 
   4  12   7        1.87       32.64     62.75 o 
 -15  13   7       56.99       96.64     68.93 o 
 -13  13   7      138.82       46.92     56.59 o 
 -11  13   7        7.54      -21.39     54.71 o 
  -9  13   7       26.48      -31.04     71.00 o 
  -7  13   7       21.91       47.41     52.01 o 
  -5  13   7        0.18       70.35     62.76 o 
  -3  13   7        3.49       -5.10     52.91 o 
  -1  13   7       58.14       38.85     65.75 o 
   1  13   7       53.89       87.70     73.61 o 
   3  13   7       13.28       42.62    111.51 o 
 -14  14   7      439.55      447.25    155.05 o 
 -12  14   7       87.88       25.53     58.77 o 
 -10  14   7      144.84       52.65     61.53 o 
  -8  14   7       66.80      146.48     64.61 o 
  -6  14   7       92.75      139.61     76.68 o 
  -4  14   7      205.85      329.43     96.09 o 
  -2  14   7      109.66       58.26    103.80 o 
   0  14   7      385.78      461.92    107.12 o 
 -11  15   7       20.92       66.14    103.15 o 
  -9  15   7        4.06        5.79    104.53 o 
  -5  15   7        0.84       40.97    115.55 o 
  -3  15   7       26.25       46.66    122.44 o 
 -22   0   8      251.95      367.61    151.75 o 
 -20   0   8       82.22       47.40    112.25 o 
 -18   0   8     3847.71     4913.82    328.84 o 
 -16   0   8      149.09       37.94     79.91 o 
 -14   0   8      320.02      527.34    136.22 o 
 -12   0   8     1385.91     1493.67    182.33 o 
 -10   0   8     1163.50      917.09    153.77 o 
  -8   0   8     3851.01     3782.71    256.19 o 
  -6   0   8      704.10     1112.92    163.69 o 
  -4   0   8     1226.22     1467.39    179.30 o 
  -2   0   8      167.69      157.45     57.84 o 
   0   0   8     3100.90     3381.95    174.49 o 
   2   0   8       83.92       67.20     53.18 o 
   4   0   8      332.77      359.12    105.96 o 
   6   0   8      390.59      324.62    119.60 o 
   8   0   8      687.45      407.20    131.08 o 
 -21   1   8        2.63       41.67     80.06 o 
 -19   1   8       11.66      -47.84     62.84 o 
 -17   1   8      207.86      235.60     79.54 o 
 -15   1   8      912.39      732.02    106.87 o 
 -13   1   8       14.12      -48.04     48.04 o 
 -11   1   8       71.13      -11.25     46.90 o 
  -9   1   8       18.77      -35.45     35.45 o 
  -7   1   8        5.37       -8.25     75.05 o 
  -5   1   8       23.64       49.63     38.47 o 
  -3   1   8       80.24       22.92     40.02 o 
  -1   1   8      546.19      436.88     55.60 o 
   1   1   8      126.62      137.42     38.87 o 
   3   1   8      342.18      280.51     47.44 o 
   5   1   8       59.80       48.42     40.58 o 
   7   1   8        0.60      -30.89     45.96 o 
 -22   2   8       37.99       32.98    105.73 o 
 -20   2   8      567.58      766.95    128.88 o 
 -18   2   8     2039.65     1976.20    134.46 o 
 -16   2   8       50.31      -17.35     55.70 o 
 -14   2   8      125.96       79.77     61.13 o 
 -12   2   8      284.51      403.00    109.17 o 
 -10   2   8     1441.46     1610.74    133.70 o 
  -8   2   8     1994.70     1782.10    108.92 o 
  -6   2   8     1038.26     1147.44    165.39 o 
  -4   2   8      467.85      598.47     69.44 o 
  -2   2   8       46.48        0.18     36.66 o 
   0   2   8     4551.04     4714.06    144.90 o 
   2   2   8      166.61      224.78     46.12 o 
   4   2   8      803.32      915.49     96.22 o 
   6   2   8      180.87       88.11     56.51 o 
   8   2   8      144.62      132.03    160.75 o 
 -21   3   8      113.37        6.21     74.63 o 
 -19   3   8       66.62       71.89     68.06 o 
 -17   3   8       54.43       28.07     44.46 o 
 -15   3   8      744.86      862.89     93.06 o 
 -13   3   8        6.57      -51.03     51.03 o 
 -11   3   8       31.91       -8.64     49.64 o 
  -9   3   8        0.48       50.00     37.47 o 
  -7   3   8       93.71       51.52     60.27 o 
  -5   3   8        3.53       -4.04     33.80 o 
  -3   3   8     2105.05     2083.75    105.76 o 
  -1   3   8      500.45      546.10     61.50 o 
   1   3   8        6.92       -1.00     31.91 o 
   3   3   8        0.71       37.42     41.63 o 
   5   3   8        4.71       27.78     39.18 o 
   7   3   8        4.04      -26.52     38.75 o 
 -22   4   8       14.05       99.39    125.93 o 
 -20   4   8      277.47       98.46     88.27 o 
 -18   4   8      412.03      341.48     93.20 o 
 -16   4   8      346.61      457.43     75.83 o 
 -14   4   8      715.81      679.46    118.43 o 
 -12   4   8      483.27      621.72    114.89 o 
 -10   4   8      676.24      625.40     64.98 o 
  -8   4   8      719.69      625.90     68.29 o 
  -6   4   8      320.43      360.06    125.96 o 
  -4   4   8      326.91      425.80     52.76 o 
  -2   4   8     3038.81     3202.11    117.26 o 
   0   4   8     3188.98     3296.78    152.26 o 
   2   4   8      304.72      431.65     73.64 o 
   4   4   8      160.77      137.31     49.45 o 
   6   4   8        2.94      -11.64     38.92 o 
   8   4   8      195.83      221.99    160.56 o 
 -21   5   8       49.68       -8.63     75.87 o 
 -19   5   8       80.69      131.56     75.90 o 
 -17   5   8      302.00      266.94     83.96 o 
 -15   5   8      262.90      243.42     61.10 o 
 -13   5   8       32.10      -25.60     30.65 o 
 -11   5   8      360.41      344.62     56.30 o 
  -9   5   8      203.46      127.99     38.31 o 
  -7   5   8      266.32      229.02     57.58 o 
  -5   5   8       67.88       67.23     38.84 o 
  -3   5   8     1954.11     1914.36     95.94 o 
  -1   5   8      270.08      297.88     52.61 o 
   1   5   8      326.71      441.37     69.03 o 
   3   5   8       95.16       50.20     40.44 o 
   5   5   8       20.56       28.40     44.48 o 
   7   5   8      132.96       41.36     51.01 o 
 -20   6   8       96.59       99.03     76.06 o 
 -18   6   8        1.02        4.47     59.28 o 
 -16   6   8      401.77      420.04     97.48 o 
 -14   6   8       31.72        9.07     38.48 o 
 -12   6   8     1640.94     1766.23    102.32 o 
 -10   6   8      418.67      398.22     57.21 o 
  -8   6   8      563.12      458.01     86.41 o 
  -6   6   8       85.42      133.09     52.76 o 
  -4   6   8      278.63      210.15     52.23 o 
  -2   6   8     4543.52     4437.02    221.02 o 
   0   6   8        4.64      -24.97     40.65 o 
   2   6   8      202.08      205.29     59.67 o 
   4   6   8      146.76      121.44     58.00 o 
   6   6   8      228.85      254.51     67.15 o 
   8   6   8      170.57      170.43     77.56 o 
 -19   7   8      105.86      117.25     80.10 o 
 -17   7   8       47.54       10.42     58.64 o 
 -15   7   8      211.77      256.14     64.41 o 
 -13   7   8      170.69      176.15     46.50 o 
 -11   7   8      504.61      532.83     72.04 o 
  -9   7   8      333.28      273.07     59.48 o 
  -7   7   8       84.26       85.72     45.17 o 
  -5   7   8      915.96      956.65    109.56 o 
  -3   7   8      262.42      477.93    107.15 o 
  -1   7   8       55.59        5.71     54.23 o 
   1   7   8      334.54      467.73    127.31 o 
   3   7   8      102.86      193.18     80.65 o 
   5   7   8      341.14      230.70     67.42 o 
   7   7   8      247.10      326.42     76.52 o 
 -18   8   8       61.95       64.22    121.34 o 
 -16   8   8       41.08       25.65     44.47 o 
 -14   8   8       48.58       26.73     40.29 o 
 -12   8   8       29.58       -0.63     36.69 o 
 -10   8   8      805.85      982.85    119.70 o 
  -8   8   8     1379.56     1345.06    110.40 o 
  -6   8   8      304.71      304.99     61.86 o 
  -4   8   8      269.95      234.39     71.94 o 
  -2   8   8       89.06       31.65     53.22 o 
   0   8   8       23.37       69.75     55.95 o 
   2   8   8      356.25      408.76    130.25 o 
   4   8   8      112.37       50.59     68.45 o 
   6   8   8       49.68       19.82     66.92 o 
 -17   9   8      339.17      337.00     79.15 o 
 -15   9   8      107.27       91.33     51.32 o 
 -13   9   8      129.25      163.66     53.60 o 
 -11   9   8      820.97      764.17     76.37 o 
  -9   9   8      774.19      837.89    112.69 o 
  -7   9   8      937.72      993.22    188.64 o 
  -5   9   8      253.75      119.61     58.84 o 
  -3   9   8        3.33      -17.98     46.03 o 
  -1   9   8      121.45      136.74     65.70 o 
   1   9   8      143.30      159.72     72.22 o 
   3   9   8      398.76      597.70    167.27 o 
   5   9   8      412.26      376.17    193.49 o 
 -18  10   8      183.51       77.53    103.25 o 
 -16  10   8        4.87       14.16     44.95 o 
 -14  10   8        0.40      -40.31     43.69 o 
 -12  10   8      174.09      111.67    100.22 o 
 -10  10   8        0.93       -6.54     42.09 o 
  -8  10   8        2.84       -5.80     43.84 o 
  -6  10   8       44.82       50.17     47.39 o 
  -4  10   8       89.88      183.35     76.65 o 
  -2  10   8       74.87       59.30     55.89 o 
   0  10   8       30.73      -49.79     49.79 o 
   2  10   8       48.55       25.63     98.84 o 
 -17  11   8      276.55      547.37    164.15 o 
 -15  11   8       55.85       -5.40     43.91 o 
 -13  11   8      510.96      562.68     88.91 o 
 -11  11   8      235.48      149.80    110.50 o 
  -9  11   8      114.85       74.81     52.22 o 
  -7  11   8      264.27      217.20     62.78 o 
  -5  11   8      124.83      132.16     67.84 o 
  -3  11   8      295.89      233.14     88.37 o 
  -1  11   8      550.07      624.76    111.51 o 
   1  11   8       43.94       50.68     81.20 o 
 -16  12   8        0.07       29.58    102.14 o 
 -14  12   8       38.32       18.19     46.70 o 
 -12  12   8        5.67       83.87     66.81 o 
 -10  12   8        9.85        3.61     61.18 o 
  -8  12   8       99.94       51.69     52.70 o 
  -6  12   8       55.06      139.30     69.45 o 
  -4  12   8        8.34      -39.74     62.28 o 
  -2  12   8       12.45       79.25     68.96 o 
   0  12   8      239.36      208.79     86.14 o 
   2  12   8       34.08      108.02    117.12 o 
 -11  13   8       26.37       13.44     59.90 o 
  -9  13   8       34.78       41.26     62.46 o 
  -7  13   8      160.90      173.13    111.19 o 
  -5  13   8       98.83       86.66     74.05 o 
  -3  13   8       65.88      129.34     75.49 o 
  -1  13   8      818.85     1011.06    208.70 o 
 -10  14   8       99.72       62.19    104.26 o 
  -6  14   8       34.89       96.72    120.42 o 
  -4  14   8       42.37       23.61    107.01 o 
 -21   1   9      448.45      471.29    114.19 o 
 -19   1   9      274.99      330.49     99.62 o 
 -17   1   9       14.06      -61.34     62.25 o 
 -15   1   9      154.18      238.03     82.36 o 
 -13   1   9      421.13      464.00     96.74 o 
 -11   1   9     1260.67     1088.80    126.49 o 
  -9   1   9      595.75      724.21    122.35 o 
  -7   1   9     1249.77     1060.93    171.22 o 
  -5   1   9     1015.64      974.89    118.17 o 
  -3   1   9     1580.61     1766.23    272.81 o 
  -1   1   9        2.65       77.00     36.30 o 
   1   1   9      125.25      128.87     45.12 o 
   3   1   9       61.51       13.23     41.32 o 
   5   1   9      293.87      272.94     86.65 o 
 -22   2   9      128.08      120.33    140.08 o 
 -20   2   9       48.53      168.27     88.46 o 
 -18   2   9       43.44       -8.87     54.00 o 
 -16   2   9       12.93       64.19     69.97 o 
 -14   2   9      214.20      116.01     68.84 o 
 -12   2   9       42.06       36.21     59.49 o 
 -10   2   9      102.74       78.12    103.84 o 
  -8   2   9      183.62      265.72     79.96 o 
  -6   2   9       62.25       18.69     40.09 o 
  -4   2   9     1030.71      966.82    133.33 o 
  -2   2   9       89.15      117.21     47.34 o 
   0   2   9        1.98      -14.07     30.54 o 
   2   2   9       19.44       13.14     45.29 o 
   4   2   9       26.76       49.87     48.26 o 
   6   2   9       25.09       22.78     70.82 o 
 -21   3   9      393.22      611.48    185.92 o 
 -19   3   9      195.66      291.65     96.03 o 
 -17   3   9       32.01        2.37     51.31 o 
 -15   3   9      930.24      952.17    101.18 o 
 -13   3   9      699.76      587.50    103.59 o 
 -11   3   9     1126.73     1234.77    134.00 o 
  -9   3   9      475.82      361.81     66.64 o 
  -7   3   9        6.00        9.35     39.90 o 
  -5   3   9      534.37      479.27     74.53 o 
  -3   3   9      714.69      704.88     83.63 o 
  -1   3   9      279.96      267.41     51.82 o 
   1   3   9     1003.05     1200.39     94.51 o 
   3   3   9      553.55      662.01     89.05 o 
   5   3   9      326.55      467.25     80.89 o 
 -20   4   9       98.96       65.04     69.19 o 
 -18   4   9       81.81       28.85     66.28 o 
 -16   4   9       57.24       13.66     51.57 o 
 -14   4   9        3.68      -33.33     54.43 o 
 -12   4   9      267.85      183.48     56.19 o 
 -10   4   9      206.53      288.61     52.12 o 
  -8   4   9      900.32      803.54     91.12 o 
  -6   4   9       92.38       89.79     45.66 o 
  -4   4   9      478.14      527.90     74.06 o 
  -2   4   9        4.21      -10.04     37.24 o 
   0   4   9       41.05      -32.00     32.00 o 
   2   4   9      123.58      122.09     53.81 o 
   4   4   9       63.06       66.60     51.12 o 
   6   4   9      118.31      186.08     82.42 o 
 -19   5   9      174.20      247.43     99.58 o 
 -17   5   9      322.16      275.83     93.94 o 
 -15   5   9      864.70      986.44    106.04 o 
 -13   5   9      674.64      772.74     91.64 o 
 -11   5   9      678.15      708.36     78.86 o 
  -9   5   9       30.14      -37.74     37.74 o 
  -7   5   9      287.66      154.52     55.82 o 
  -5   5   9       63.60       64.55     48.11 o 
  -3   5   9     2045.06     2217.60    296.33 o 
  -1   5   9     1281.19     1415.44    114.32 o 
   1   5   9      442.48      383.51     71.12 o 
   3   5   9       51.02      -43.32     43.32 o 
   5   5   9      115.34      140.22     79.08 o 
 -18   6   9      188.22      253.08     94.33 o 
 -16   6   9      125.22       80.32     72.33 o 
 -14   6   9      786.45      662.33    110.39 o 
 -12   6   9      171.09      151.76     48.40 o 
 -10   6   9       53.01       74.18     48.04 o 
  -8   6   9       21.14      -24.63     40.46 o 
  -6   6   9      210.17      335.11     68.70 o 
  -4   6   9     1280.49     1462.81    135.38 o 
  -2   6   9        1.03       80.45     75.14 o 
   0   6   9      147.74      -12.03     76.15 o 
   2   6   9      247.79       32.09    115.65 o 
   4   6   9      105.59       68.11     74.06 o 
 -19   7   9        4.26      -62.09     76.42 o 
 -17   7   9      147.01      281.69    113.21 o 
 -15   7   9       16.56       14.94     46.43 o 
 -13   7   9       34.37       18.68     36.93 o 
 -11   7   9      238.61      125.26     70.57 o 
  -9   7   9      319.07      282.77     74.71 o 
  -7   7   9       43.64      -21.12     44.00 o 
  -5   7   9      565.14      659.19    153.97 o 
  -3   7   9      604.09      474.69     77.14 o 
  -1   7   9      124.70      114.18     89.10 o 
   1   7   9      468.70      225.05    111.60 o 
   3   7   9        0.98       16.81     54.79 o 
 -18   8   9      175.08      188.49    122.54 o 
 -16   8   9       28.21      127.04     69.49 o 
 -14   8   9      224.79      195.87     62.94 o 
 -12   8   9       81.48       41.60     46.58 o 
 -10   8   9      395.68      294.11    103.80 o 
  -8   8   9       46.24       14.77     45.96 o 
  -6   8   9     1334.51     1614.86    219.94 o 
  -4   8   9      195.72      264.45     65.17 o 
  -2   8   9       56.82      -15.23     68.20 o 
   0   8   9      103.44       35.46     94.70 o 
   2   8   9      331.39      552.42    154.96 o 
 -17   9   9       15.31       13.59     88.55 o 
 -15   9   9        7.91       36.08     47.50 o 
 -13   9   9        0.27      -16.31     45.38 o 
 -11   9   9      304.41      358.00     78.26 o 
  -9   9   9       22.92      -22.11     46.07 o 
  -7   9   9       68.02       76.79     51.64 o 
  -5   9   9     1421.04     1597.34    127.50 o 
  -3   9   9       41.11       40.27     62.89 o 
  -1   9   9        0.54      -42.25     81.66 o 
   1   9   9       27.90       93.14     94.70 o 
 -16  10   9      159.48      130.25    114.73 o 
 -14  10   9       74.60        3.26     51.60 o 
 -12  10   9        3.06       13.24     50.83 o 
 -10  10   9      144.97      123.22     57.95 o 
  -8  10   9      325.44      572.04     85.49 o 
  -6  10   9      816.92      970.01    109.34 o 
  -4  10   9       24.19      106.54    115.05 o 
  -2  10   9      372.80      332.80     96.32 o 
 -13  11   9        0.35      -69.72     69.72 o 
 -11  11   9      267.55      173.39     66.95 o 
  -9  11   9       61.82      149.68     63.24 o 
  -7  11   9       81.72      124.98     90.40 o 
  -5  11   9       28.35        7.60     66.54 o 
  -3  11   9        2.11       -5.26     63.06 o 
  -1  11   9       55.14      116.56    106.46 o 
 -10  12   9        4.64      110.61     95.58 o 
  -8  12   9      443.49      347.82     80.38 o 
  -6  12   9      145.41      152.38     77.96 o 
  -4  12   9      193.62      246.17    130.25 o 
  -9  13   9      275.01      244.52    120.61 o 
 -20   0  10       15.58       48.04    125.66 o 
 -18   0  10      464.62      541.58    165.25 o 
 -16   0  10      515.28      676.88    174.80 o 
 -14   0  10      453.68      694.98    162.49 o 
 -12   0  10      414.79      385.61    131.17 o 
 -10   0  10      319.33      259.31    118.40 o 
  -8   0  10     1363.25     1076.18    183.99 o 
  -6   0  10      479.31      520.18    145.77 o 
  -4   0  10      639.24      868.40    173.06 o 
  -2   0  10      903.21     1239.88    144.97 o 
   0   0  10      249.35      244.80     83.45 o 
   2   0  10      232.86      333.26     88.54 o 
 -21   1  10       19.16       32.88    133.74 o 
 -19   1  10       22.30        0.79    118.82 o 
 -17   1  10        0.06       61.99     73.24 o 
 -15   1  10       19.23        2.93     60.27 o 
 -13   1  10        2.79       -4.05     58.03 o 
 -11   1  10       33.86      -42.56     48.63 o 
  -9   1  10        0.99        3.97     48.91 o 
  -7   1  10       66.24       62.24     58.42 o 
  -5   1  10        2.06       -3.54     51.13 o 
  -3   1  10      147.26      192.22     76.79 o 
  -1   1  10       61.91       10.96     42.38 o 
   1   1  10       30.73       73.20     45.94 o 
   3   1  10        6.21       93.61     66.17 o 
 -20   2  10       52.50       73.04     85.36 o 
 -18   2  10      358.32      563.09     95.35 o 
 -16   2  10      175.16      227.66     92.22 o 
 -14   2  10      599.28      576.12    110.32 o 
 -12   2  10      196.07      135.83     74.33 o 
 -10   2  10       16.54       50.08     57.78 o 
  -8   2  10      996.55     1093.19    309.74 o 
  -6   2  10      373.62      484.18     94.19 o 
  -4   2  10      341.29      259.34     78.78 o 
  -2   2  10      319.35      188.97     61.45 o 
   0   2  10      128.64      122.37     46.68 o 
   2   2  10      447.59      364.27     78.83 o 
 -19   3  10       23.30      -70.19     83.32 o 
 -17   3  10      103.53       47.74     59.12 o 
 -15   3  10       50.41       83.08     57.10 o 
 -13   3  10        5.71      -47.66     59.73 o 
 -11   3  10       62.37       89.80     74.91 o 
  -9   3  10       11.74       32.03     59.99 o 
  -7   3  10      137.50      269.46     61.06 o 
  -5   3  10       23.45       49.47     57.32 o 
  -3   3  10        4.58      -39.07     39.07 o 
  -1   3  10      185.26      272.42     71.12 o 
   1   3  10      155.81      184.01     81.59 o 
   3   3  10      239.26      147.56     75.64 o 
 -18   4  10       84.31      162.86     74.46 o 
 -16   4  10      170.60      172.32     67.69 o 
 -14   4  10      660.45      532.52     88.59 o 
 -12   4  10      121.91       93.54     77.11 o 
 -10   4  10      461.15      549.95    104.30 o 
  -8   4  10      169.77      124.56     64.28 o 
  -6   4  10      259.49      336.24     87.05 o 
  -4   4  10       69.64       33.74     52.38 o 
  -2   4  10      773.41      925.41    104.27 o 
   0   4  10      202.79      257.22     83.23 o 
   2   4  10        1.26       48.80     69.90 o 
 -19   5  10      107.10      200.43    122.08 o 
 -17   5  10      226.47      180.59     72.53 o 
 -15   5  10       35.33       53.78     60.40 o 
 -13   5  10      233.39      330.12     92.90 o 
 -11   5  10       74.95       57.02     59.82 o 
  -9   5  10        0.53       24.39     54.92 o 
  -7   5  10      261.61      249.50     65.31 o 
  -5   5  10       12.57       -5.48     60.77 o 
  -3   5  10       54.91       -1.05    127.13 o 
  -1   5  10      219.57      456.34    158.36 o 
   1   5  10      951.98      974.91    212.23 o 
   3   5  10       17.93      -48.59     78.44 o 
 -18   6  10       16.10      -71.65     71.65 o 
 -16   6  10       50.64       22.20     60.00 o 
 -14   6  10      558.55      614.18    176.68 o 
 -12   6  10       49.48      -40.45     56.56 o 
 -10   6  10       32.55      -11.40     57.59 o 
  -8   6  10      122.85      140.20     57.83 o 
  -6   6  10      892.77      946.34    129.61 o 
  -4   6  10       89.01      167.88     71.65 o 
  -2   6  10      249.95       80.92    110.41 o 
   0   6  10      255.53      287.05    125.02 o 
 -17   7  10      114.53      240.85    117.94 o 
 -15   7  10       29.85        7.56     53.67 o 
 -13   7  10      127.77      172.90    109.56 o 
 -11   7  10      150.76      121.20     64.77 o 
  -9   7  10        7.04        1.19     52.30 o 
  -7   7  10      449.47      487.31     82.93 o 
  -5   7  10      193.34      241.37     69.08 o 
  -3   7  10      110.99      105.08     88.09 o 
  -1   7  10       20.25        7.53     79.46 o 
 -16   8  10       50.74      141.64    118.86 o 
 -14   8  10       34.78      -79.48     79.48 o 
 -12   8  10      312.39      240.98     72.44 o 
 -10   8  10        7.84      -21.11     50.70 o 
  -8   8  10       20.29       -4.66     51.90 o 
  -6   8  10      467.55      355.90     93.37 o 
  -4   8  10      102.14       14.15     92.77 o 
 -13   9  10      110.11       -8.50     52.10 o 
 -11   9  10      279.20      251.63     73.62 o 
  -9   9  10      669.46      729.57    101.94 o 
  -7   9  10     1048.01      784.26    120.14 o 
  -5   9  10       48.80      143.35     86.07 o 
 -12  10  10      464.41      481.87    161.02 o 
 -10  10  10       92.52       64.54     66.31 o 
  -8  10  10        3.65       94.57     67.65 o 
  -6  10  10      217.79      167.54    115.55 o 
  -4  10  10        9.09       73.21    106.74 o 
 -11  11  10        2.12      -71.19    111.97 o 
  -9  11  10      769.69      793.45    197.67 o 
 -17   1  11      378.89      369.55    104.35 o 
 -15   1  11       46.22       32.35     73.26 o 
 -13   1  11        8.59        7.56     66.94 o 
 -11   1  11      249.63      573.13    113.31 o 
  -9   1  11      125.08      123.31     71.09 o 
  -7   1  11      470.69      408.08    100.37 o 
  -5   1  11     1347.47     1457.80    165.21 o 
  -3   1  11      429.19      420.18    113.30 o 
  -1   1  11        3.22      -29.25     51.80 o 
 -18   2  11        0.51      -13.88     68.92 o 
 -16   2  11       43.50       27.22    159.23 o 
 -14   2  11       50.40      -18.43     63.25 o 
 -12   2  11        0.16       53.31     70.32 o 
 -10   2  11        0.87      -22.62     83.18 o 
  -8   2  11       62.98        7.10     58.79 o 
  -6   2  11       42.78       -1.27     67.95 o 
  -4   2  11       51.52      -20.71     63.16 o 
  -2   2  11      812.88      953.61    265.46 o 
 -17   3  11      268.39      317.24     97.17 o 
 -15   3  11      153.19      169.94     70.25 o 
 -13   3  11        1.06        5.57     61.75 o 
 -11   3  11      731.80      763.31    132.77 o 
  -9   3  11      502.09      253.36     93.04 o 
  -7   3  11      138.88      202.87     92.31 o 
  -5   3  11      111.48      147.64     89.74 o 
  -3   3  11      324.61      511.41    288.11 o 
  -1   3  11       11.04      113.53     92.22 o 
 -18   4  11        2.20       -6.89    128.78 o 
 -16   4  11        5.64       86.47     82.40 o 
 -14   4  11       11.64       54.66     73.36 o 
 -12   4  11      173.56       98.27     72.25 o 
 -10   4  11       41.78      -24.29     70.60 o 
  -8   4  11      101.13      107.30     77.08 o 
  -6   4  11       57.08      109.29     72.78 o 
  -4   4  11        1.76      -33.71     58.55 o 
 -17   5  11      130.62      229.74    131.68 o 
 -15   5  11      696.29      636.93    172.50 o 
 -13   5  11       66.31      102.17     72.94 o 
 -11   5  11      305.26      282.59     90.88 o 
  -9   5  11       63.82       37.33     67.56 o 
  -7   5  11       12.98      124.16     90.48 o 
  -5   5  11      149.35      225.73    224.77 o 
 -16   6  11       55.07      -82.39     98.29 o 
 -14   6  11      440.64      491.43    164.24 o 
 -12   6  11      357.93      561.18    150.51 o 
 -10   6  11       85.98       50.39     55.00 o 
  -8   6  11       35.39       34.96     62.66 o 
  -6   6  11        1.19       75.41    116.75 o 
 -15   7  11      131.64       41.34    122.44 o 
 -13   7  11      139.96      258.02    147.43 o 
 -11   7  11       18.32       37.93     59.53 o 
  -9   7  11      116.76       72.85    112.16 o 
  -7   7  11        2.57       36.37     92.13 o 
 -10   8  11      403.02      547.55    167.82 o 
  -8   8  11       44.90       85.50     84.89 o 
  -6   8  11       27.87      127.22     98.47 o 
                                                 
